# Supplementary material for: Method for estimating castor seed weight from fruit weight considering the variance of the conversion factor
Source: MethodsX. 2026 Jul 10;17:104033. doi: 10.1016/j.mex.2026.104033 (PMC13377482; doi:10.1016/j.mex.2026.104033)
Supplement: Supplementary file 1 [file mmc1.xlsx]

## Sheet: Dataset
Description of the sample	Sample_weight_(g)	Seed_weight_(g)	Conversion_factor
Experiment_on_fertilization_cv._Kariel_N=0.0_P=0.0_K=0.0_Minor=0.0	51	29.99	0.588
Experiment_on_fertilization_cv._Kariel_N=0.0_P=0.0_K=0.0_Minor=0.0	42.93	27.32	0.636
Experiment_on_fertilization_cv._Kariel_N=0.0_P=0.0_K=0.0_Minor=0.0	49.17	33.54	0.682
Experiment_on_fertilization_cv._Kariel_N=0.0_P=0.0_K=0.0_Minor=0.0	49.8	31.29	0.628
Experiment_on_fertilization_cv._Kariel_N=0.0_P=0.0_K=0.0_Minor=0.0	49.96	33.48	0.670
Experiment_on_fertilization_cv._Kariel_N=0.0_P=0.0_K=0.0_Minor=0.0	50.2	31.65	0.630
Experiment_on_fertilization_cv._Kariel_N=0.0_P=0.0_K=0.0_Minor=0.0	50.46	32.25	0.639
Experiment_on_fertilization_cv._Kariel_N=0.0_P=0.0_K=0.0_Minor=0.0	50.79	32.66	0.643
Experiment_on_fertilization_cv._Kariel_N=0.0_P=0.0_K=0.0_Minor=0.0	50.9	31.44	0.617
Experiment_on_fertilization_cv._Kariel_N=103.5_P=24.7_K=85.4_Minor=39.3	50.34	17.96	0.356
Experiment_on_fertilization_cv._Kariel_N=103.5_P=24.7_K=85.4_Minor=39.3	52.01	14.8	0.284
Experiment_on_fertilization_cv._Kariel_N=103.5_P=24.7_K=85.4_Minor=39.3	52.24	12.93	0.247
Experiment_on_fertilization_cv._Kariel_N=103.5_P=24.7_K=85.4_Minor=39.3	52.74	14.45	0.273
Experiment_on_fertilization_cv._Kariel_N=103.5_P=24.7_K=85.4_Minor=39.3	53.62	15.38	0.286
Experiment_on_fertilization_cv._Kariel_N=103.5_P=24.7_K=85.4_Minor=39.3	53.69	17.84	0.332
Experiment_on_fertilization_cv._Kariel_N=103.5_P=24.7_K=85.4_Minor=39.3	53.92	12.73	0.236
Experiment_on_fertilization_cv._Kariel_N=103.5_P=24.7_K=85.4_Minor=39.3	54.14	19.46	0.359
Experiment_on_fertilization_cv._Kariel_N=103.5_P=24.7_K=85.4_Minor=39.3	62.87	20.29	0.322
Experiment_on_fertilization_cv._Kariel_N=103.8_P=74.8_K=120.3_Minor=47.5	50.16	26.86	0.535
Experiment_on_fertilization_cv._Kariel_N=103.8_P=74.8_K=120.3_Minor=47.5	50.31	28.63	0.569
Experiment_on_fertilization_cv._Kariel_N=103.8_P=74.8_K=120.3_Minor=47.5	51.08	29.93	0.585
Experiment_on_fertilization_cv._Kariel_N=103.8_P=74.8_K=120.3_Minor=47.5	51.37	28.43	0.553
Experiment_on_fertilization_cv._Kariel_N=103.8_P=74.8_K=120.3_Minor=47.5	52.06	30.03	0.576
Experiment_on_fertilization_cv._Kariel_N=103.8_P=74.8_K=120.3_Minor=47.5	52.43	30.15	0.575
Experiment_on_fertilization_cv._Kariel_N=103.8_P=74.8_K=120.3_Minor=47.5	52.85	28.77	0.544
Experiment_on_fertilization_cv._Kariel_N=103.8_P=74.8_K=120.3_Minor=47.5	60.84	35.44	0.582
Experiment_on_fertilization_cv._Kariel_N=105.3_P=51.1_K=104.4_Minor=36.5	50.63	28.53	0.563
Experiment_on_fertilization_cv._Kariel_N=105.3_P=51.1_K=104.4_Minor=36.5	51.16	15.07	0.294
Experiment_on_fertilization_cv._Kariel_N=105.3_P=51.1_K=104.4_Minor=36.5	51.59	19.25	0.373
Experiment_on_fertilization_cv._Kariel_N=105.3_P=51.1_K=104.4_Minor=36.5	51.61	15.63	0.302
Experiment_on_fertilization_cv._Kariel_N=105.3_P=51.1_K=104.4_Minor=36.5	52.08	19.38	0.372
Experiment_on_fertilization_cv._Kariel_N=105.3_P=51.1_K=104.4_Minor=36.5	52.17	21.94	0.420
Experiment_on_fertilization_cv._Kariel_N=105.3_P=51.1_K=104.4_Minor=36.5	52.27	22.19	0.424
Experiment_on_fertilization_cv._Kariel_N=105.3_P=51.1_K=104.4_Minor=36.5	52.29	22.67	0.433
Experiment_on_fertilization_cv._Kariel_N=105.3_P=51.1_K=104.4_Minor=36.5	52.37	21.44	0.409
Experiment_on_fertilization_cv._Kariel_N=105.3_P=51.1_K=104.4_Minor=36.5	52.75	21.38	0.405
Experiment_on_fertilization_cv._Kariel_N=105.3_P=51.1_K=104.4_Minor=36.5	64.38	20.23	0.314
Experiment_on_fertilization_cv._Kariel_N=117.8_P=117.2_K=136.1_Minor=15.2	50.25	30.26	0.602
Experiment_on_fertilization_cv._Kariel_N=117.8_P=117.2_K=136.1_Minor=15.2	50.51	29.47	0.583
Experiment_on_fertilization_cv._Kariel_N=117.8_P=117.2_K=136.1_Minor=15.2	50.8	28.95	0.569
Experiment_on_fertilization_cv._Kariel_N=117.8_P=117.2_K=136.1_Minor=15.2	50.92	30.05	0.590
Experiment_on_fertilization_cv._Kariel_N=117.8_P=117.2_K=136.1_Minor=15.2	51.41	28.32	0.550
Experiment_on_fertilization_cv._Kariel_N=117.8_P=117.2_K=136.1_Minor=15.2	76.7	44.9	0.585
Experiment_on_fertilization_cv._Kariel_N=12.6_P=45.9_K=106.6_Minor=12.7	49.47	28.22	0.570
Experiment_on_fertilization_cv._Kariel_N=12.6_P=45.9_K=106.6_Minor=12.7	50.17	29.03	0.578
Experiment_on_fertilization_cv._Kariel_N=12.6_P=45.9_K=106.6_Minor=12.7	50.3	28.21	0.560
Experiment_on_fertilization_cv._Kariel_N=12.6_P=45.9_K=106.6_Minor=12.7	50.31	29.45	0.585
Experiment_on_fertilization_cv._Kariel_N=12.6_P=45.9_K=106.6_Minor=12.7	50.39	29.84	0.592
Experiment_on_fertilization_cv._Kariel_N=12.6_P=45.9_K=106.6_Minor=12.7	50.42	30.94	0.613
Experiment_on_fertilization_cv._Kariel_N=12.6_P=45.9_K=106.6_Minor=12.7	50.49	29.64	0.587
Experiment_on_fertilization_cv._Kariel_N=12.6_P=45.9_K=106.6_Minor=12.7	50.51	29.4	0.582
Experiment_on_fertilization_cv._Kariel_N=12.6_P=45.9_K=106.6_Minor=12.7	50.63	29.68	0.586
Experiment_on_fertilization_cv._Kariel_N=12.6_P=45.9_K=106.6_Minor=12.7	50.66	30.39	0.599
Experiment_on_fertilization_cv._Kariel_N=12.6_P=45.9_K=106.6_Minor=12.7	50.81	26.67	0.524
Experiment_on_fertilization_cv._Kariel_N=12.6_P=45.9_K=106.6_Minor=12.7	50.87	29.34	0.576
Experiment_on_fertilization_cv._Kariel_N=12.6_P=45.9_K=106.6_Minor=12.7	51.08	26.54	0.519
Experiment_on_fertilization_cv._Kariel_N=12.6_P=45.9_K=106.6_Minor=12.7	51.37	30.97	0.602
Experiment_on_fertilization_cv._Kariel_N=17.3_P=22.1_K=14.6_Minor=47.7	50.1	31.62	0.631
Experiment_on_fertilization_cv._Kariel_N=17.3_P=22.1_K=14.6_Minor=47.7	50.23	30.52	0.607
Experiment_on_fertilization_cv._Kariel_N=17.3_P=22.1_K=14.6_Minor=47.7	50.25	31.27	0.622
Experiment_on_fertilization_cv._Kariel_N=17.3_P=22.1_K=14.6_Minor=47.7	50.33	29.76	0.591
Experiment_on_fertilization_cv._Kariel_N=17.3_P=22.1_K=14.6_Minor=47.7	50.44	30.78	0.610
Experiment_on_fertilization_cv._Kariel_N=17.3_P=22.1_K=14.6_Minor=47.7	50.54	31.54	0.624
Experiment_on_fertilization_cv._Kariel_N=17.3_P=22.1_K=14.6_Minor=47.7	50.78	30.58	0.602
Experiment_on_fertilization_cv._Kariel_N=17.3_P=22.1_K=14.6_Minor=47.7	50.93	31.84	0.625
Experiment_on_fertilization_cv._Kariel_N=17.3_P=22.1_K=14.6_Minor=47.7	51.01	29.98	0.587
Experiment_on_fertilization_cv._Kariel_N=17.3_P=22.1_K=14.6_Minor=47.7	62.93	36.57	0.581
Experiment_on_fertilization_cv._Kariel_N=19.0_P=13.5_K=93.2_Minor=68.3	38.95	22.73	0.583
Experiment_on_fertilization_cv._Kariel_N=19.0_P=13.5_K=93.2_Minor=68.3	45.61	24.24	0.531
Experiment_on_fertilization_cv._Kariel_N=19.0_P=13.5_K=93.2_Minor=68.3	47.18	30.06	0.637
Experiment_on_fertilization_cv._Kariel_N=19.0_P=13.5_K=93.2_Minor=68.3	50.01	29.95	0.598
Experiment_on_fertilization_cv._Kariel_N=19.0_P=13.5_K=93.2_Minor=68.3	50.34	30.28	0.601
Experiment_on_fertilization_cv._Kariel_N=19.0_P=13.5_K=93.2_Minor=68.3	50.41	31.96	0.634
Experiment_on_fertilization_cv._Kariel_N=19.0_P=13.5_K=93.2_Minor=68.3	50.66	30.43	0.600
Experiment_on_fertilization_cv._Kariel_N=19.0_P=13.5_K=93.2_Minor=68.3	50.8	31.64	0.622
Experiment_on_fertilization_cv._Kariel_N=19.0_P=13.5_K=93.2_Minor=68.3	51.79	32.01	0.618
Experiment_on_fertilization_cv._Kariel_N=31.7_P=39.5_K=21.7_Minor=64.0	50.15	25.29	0.504
Experiment_on_fertilization_cv._Kariel_N=31.7_P=39.5_K=21.7_Minor=64.0	50.68	29.85	0.588
Experiment_on_fertilization_cv._Kariel_N=31.7_P=39.5_K=21.7_Minor=64.0	50.76	32.06	0.631
Experiment_on_fertilization_cv._Kariel_N=31.7_P=39.5_K=21.7_Minor=64.0	50.95	30.12	0.591
Experiment_on_fertilization_cv._Kariel_N=31.7_P=39.5_K=21.7_Minor=64.0	51.16	28.97	0.566
Experiment_on_fertilization_cv._Kariel_N=31.7_P=39.5_K=21.7_Minor=64.0	51.87	24.21	0.466
Experiment_on_fertilization_cv._Kariel_N=31.7_P=39.5_K=21.7_Minor=64.0	52.08	28.52	0.547
Experiment_on_fertilization_cv._Kariel_N=31.7_P=39.5_K=21.7_Minor=64.0	52.15	31.68	0.607
Experiment_on_fertilization_cv._Kariel_N=31.7_P=39.5_K=21.7_Minor=64.0	52.46	33.57	0.639
Experiment_on_fertilization_cv._Kariel_N=31.7_P=39.5_K=21.7_Minor=64.0	53.16	33.2	0.624
Experiment_on_fertilization_cv._Kariel_N=31.7_P=39.5_K=21.7_Minor=64.0	55.39	36.37	0.656
Experiment_on_fertilization_cv._Kariel_N=35.2_P=0.0_K=105.8_Minor=30.9	49.67	15.6	0.314
Experiment_on_fertilization_cv._Kariel_N=35.2_P=0.0_K=105.8_Minor=30.9	50.25	29.57	0.588
Experiment_on_fertilization_cv._Kariel_N=35.2_P=0.0_K=105.8_Minor=30.9	50.95	31.21	0.612
Experiment_on_fertilization_cv._Kariel_N=35.2_P=0.0_K=105.8_Minor=30.9	51.39	21.58	0.419
Experiment_on_fertilization_cv._Kariel_N=35.2_P=0.0_K=105.8_Minor=30.9	51.43	31.13	0.605
Experiment_on_fertilization_cv._Kariel_N=37.8_P=30.8_K=85.6_Minor=4.5	49.64	29.3	0.590
Experiment_on_fertilization_cv._Kariel_N=37.8_P=30.8_K=85.6_Minor=4.5	49.85	32.3	0.647
Experiment_on_fertilization_cv._Kariel_N=37.8_P=30.8_K=85.6_Minor=4.5	51.31	30.74	0.599
Experiment_on_fertilization_cv._Kariel_N=37.8_P=30.8_K=85.6_Minor=4.5	51.64	33.04	0.639
Experiment_on_fertilization_cv._Kariel_N=37.8_P=30.8_K=85.6_Minor=4.5	52.29	31.77	0.607
Experiment_on_fertilization_cv._Kariel_N=37.8_P=30.8_K=85.6_Minor=4.5	53.17	33.36	0.627
Experiment_on_fertilization_cv._Kariel_N=37.8_P=30.8_K=85.6_Minor=4.5	53.22	32.88	0.617
Experiment_on_fertilization_cv._Kariel_N=37.8_P=30.8_K=85.6_Minor=4.5	53.42	35.74	0.669
Experiment_on_fertilization_cv._Kariel_N=37.8_P=30.8_K=85.6_Minor=4.5	53.89	35.68	0.662
Experiment_on_fertilization_cv._Kariel_N=42.6_P=66.7_K=143.0_Minor=42.3	41.40	19.51	0.471
Experiment_on_fertilization_cv._Kariel_N=42.6_P=66.7_K=143.0_Minor=42.3	50.26	28.94	0.575
Experiment_on_fertilization_cv._Kariel_N=42.6_P=66.7_K=143.0_Minor=42.3	50.44	30.74	0.609
Experiment_on_fertilization_cv._Kariel_N=42.6_P=66.7_K=143.0_Minor=42.3	50.57	28.87	0.570
Experiment_on_fertilization_cv._Kariel_N=42.6_P=66.7_K=143.0_Minor=42.3	50.66	29.21	0.576
Experiment_on_fertilization_cv._Kariel_N=42.6_P=66.7_K=143.0_Minor=42.3	50.72	29.15	0.574
Experiment_on_fertilization_cv._Kariel_N=42.6_P=66.7_K=143.0_Minor=42.3	50.96	28.86	0.566
Experiment_on_fertilization_cv._Kariel_N=42.6_P=66.7_K=143.0_Minor=42.3	51.28	31.9	0.622
Experiment_on_fertilization_cv._Kariel_N=42.6_P=66.7_K=143.0_Minor=42.3	51.36	30.83	0.600
Experiment_on_fertilization_cv._Kariel_N=42.6_P=66.7_K=143.0_Minor=42.3	51.91	28.95	0.557
Experiment_on_fertilization_cv._Kariel_N=44.5_P=1.8_K=114.3_Minor=39.6	23.47	13.05	0.556
Experiment_on_fertilization_cv._Kariel_N=44.5_P=1.8_K=114.3_Minor=39.6	50.28	30.87	0.613
Experiment_on_fertilization_cv._Kariel_N=44.5_P=1.8_K=114.3_Minor=39.6	50.31	23.87	0.474
Experiment_on_fertilization_cv._Kariel_N=44.5_P=1.8_K=114.3_Minor=39.6	51.06	28.68	0.561
Experiment_on_fertilization_cv._Kariel_N=44.5_P=1.8_K=114.3_Minor=39.6	51.61	32.69	0.633
Experiment_on_fertilization_cv._Kariel_N=44.5_P=1.8_K=114.3_Minor=39.6	51.63	31.21	0.604
Experiment_on_fertilization_cv._Kariel_N=44.5_P=1.8_K=114.3_Minor=39.6	51.84	27.56	0.531
Experiment_on_fertilization_cv._Kariel_N=44.5_P=1.8_K=114.3_Minor=39.6	51.99	31.23	0.600
Experiment_on_fertilization_cv._Kariel_N=44.5_P=1.8_K=114.3_Minor=39.6	52.06	29.73	0.571
Experiment_on_fertilization_cv._Kariel_N=46.9_P=59.8_K=78.9_Minor=0.0	50.09	32.47	0.648
Experiment_on_fertilization_cv._Kariel_N=46.9_P=59.8_K=78.9_Minor=0.0	50.10	29.88	0.596
Experiment_on_fertilization_cv._Kariel_N=46.9_P=59.8_K=78.9_Minor=0.0	50.47	32.24	0.638
Experiment_on_fertilization_cv._Kariel_N=46.9_P=59.8_K=78.9_Minor=0.0	50.48	32.58	0.645
Experiment_on_fertilization_cv._Kariel_N=46.9_P=59.8_K=78.9_Minor=0.0	50.62	29.44	0.581
Experiment_on_fertilization_cv._Kariel_N=46.9_P=59.8_K=78.9_Minor=0.0	50.72	30.81	0.607
Experiment_on_fertilization_cv._Kariel_N=46.9_P=59.8_K=78.9_Minor=0.0	50.75	28.63	0.564
Experiment_on_fertilization_cv._Kariel_N=46.9_P=59.8_K=78.9_Minor=0.0	50.78	30.56	0.601
Experiment_on_fertilization_cv._Kariel_N=46.9_P=59.8_K=78.9_Minor=0.0	50.84	28.09	0.552
Experiment_on_fertilization_cv._Kariel_N=46.9_P=59.8_K=78.9_Minor=0.0	50.96	32.40	0.635
Experiment_on_fertilization_cv._Kariel_N=46.9_P=59.8_K=78.9_Minor=0.0	54.72	29.48	0.538
Experiment_on_fertilization_cv._Kariel_N=61.4_P=97.6_K=92.8_Minor=10.2	37.59	19.01	0.505
Experiment_on_fertilization_cv._Kariel_N=61.4_P=97.6_K=92.8_Minor=10.2	50.41	29.95	0.594
Experiment_on_fertilization_cv._Kariel_N=61.4_P=97.6_K=92.8_Minor=10.2	50.6	31.06	0.613
Experiment_on_fertilization_cv._Kariel_N=61.4_P=97.6_K=92.8_Minor=10.2	50.62	28.49	0.562
Experiment_on_fertilization_cv._Kariel_N=61.4_P=97.6_K=92.8_Minor=10.2	50.63	31.59	0.623
Experiment_on_fertilization_cv._Kariel_N=61.4_P=97.6_K=92.8_Minor=10.2	50.68	32.55	0.642
Experiment_on_fertilization_cv._Kariel_N=61.4_P=97.6_K=92.8_Minor=10.2	50.69	31.1	0.613
Experiment_on_fertilization_cv._Kariel_N=61.4_P=97.6_K=92.8_Minor=10.2	51.50	29.51	0.573
Experiment_on_fertilization_cv._Kariel_N=65.1_P=134.4_K=18.1_Minor=2.0	34.93	20.75	0.594
Experiment_on_fertilization_cv._Kariel_N=65.1_P=134.4_K=18.1_Minor=2.0	44.90	24.68	0.549
Experiment_on_fertilization_cv._Kariel_N=65.1_P=134.4_K=18.1_Minor=2.0	50.12	29.04	0.579
Experiment_on_fertilization_cv._Kariel_N=65.1_P=134.4_K=18.1_Minor=2.0	50.15	29.84	0.595
Experiment_on_fertilization_cv._Kariel_N=65.1_P=134.4_K=18.1_Minor=2.0	50.41	31.61	0.627
Experiment_on_fertilization_cv._Kariel_N=65.1_P=134.4_K=18.1_Minor=2.0	50.48	29.53	0.584
Experiment_on_fertilization_cv._Kariel_N=65.1_P=134.4_K=18.1_Minor=2.0	50.8	29.77	0.586
Experiment_on_fertilization_cv._Kariel_N=65.1_P=134.4_K=18.1_Minor=2.0	51.07	30.3	0.593
Experiment_on_fertilization_cv._Kariel_N=65.1_P=134.4_K=18.1_Minor=2.0	51.22	30.47	0.594
Experiment_on_fertilization_cv._Kariel_N=65.1_P=134.4_K=18.1_Minor=2.0	51.51	31.7	0.615
Experiment_on_fertilization_cv._Kariel_N=68.2_P=79.7_K=135.8_Minor=45.2	50.24	31.46	0.626
Experiment_on_fertilization_cv._Kariel_N=68.2_P=79.7_K=135.8_Minor=45.2	50.31	32.4	0.644
Experiment_on_fertilization_cv._Kariel_N=68.2_P=79.7_K=135.8_Minor=45.2	50.38	31.95	0.634
Experiment_on_fertilization_cv._Kariel_N=68.2_P=79.7_K=135.8_Minor=45.2	50.41	33.51	0.664
Experiment_on_fertilization_cv._Kariel_N=68.2_P=79.7_K=135.8_Minor=45.2	50.49	31.26	0.619
Experiment_on_fertilization_cv._Kariel_N=68.2_P=79.7_K=135.8_Minor=45.2	50.49	30.49	0.603
Experiment_on_fertilization_cv._Kariel_N=68.2_P=79.7_K=135.8_Minor=45.2	50.73	32.73	0.645
Experiment_on_fertilization_cv._Kariel_N=68.2_P=79.7_K=135.8_Minor=45.2	50.98	31.96	0.626
Experiment_on_fertilization_cv._Kariel_N=68.2_P=79.7_K=135.8_Minor=45.2	51.14	32.68	0.639
Experiment_on_fertilization_cv._Kariel_N=68.2_P=79.7_K=135.8_Minor=45.2	52.68	34.52	0.655
Experiment_on_fertilization_cv._Kariel_N=68.2_P=79.7_K=135.8_Minor=45.2	62.25	35.48	0.569
Experiment_on_fertilization_cv._Kariel_N=70.2_P=102.1_K=136.9_Minor=57.6	40.97	20.61	0.503
Experiment_on_fertilization_cv._Kariel_N=70.2_P=102.1_K=136.9_Minor=57.6	50.09	24.21	0.483
Experiment_on_fertilization_cv._Kariel_N=70.2_P=102.1_K=136.9_Minor=57.6	50.17	28.96	0.577
Experiment_on_fertilization_cv._Kariel_N=70.2_P=102.1_K=136.9_Minor=57.6	50.31	30183	0.599
Experiment_on_fertilization_cv._Kariel_N=70.2_P=102.1_K=136.9_Minor=57.6	50.62	32.23	0.636
Experiment_on_fertilization_cv._Kariel_N=70.2_P=102.1_K=136.9_Minor=57.6	51.02	28.09	0.550
Experiment_on_fertilization_cv._Kariel_N=70.2_P=102.1_K=136.9_Minor=57.6	51.47	31.57	0.613
Experiment_on_fertilization_cv._Kariel_N=72.3_P=112.8_K=46.4_Minor=2.7	50.05	26.46	0.528
Experiment_on_fertilization_cv._Kariel_N=72.3_P=112.8_K=46.4_Minor=2.7	51.01	29.13	0.571
Experiment_on_fertilization_cv._Kariel_N=72.3_P=112.8_K=46.4_Minor=2.7	51.11	27.57	0.539
Experiment_on_fertilization_cv._Kariel_N=72.3_P=112.8_K=46.4_Minor=2.7	51.22	31.25	0.610
Experiment_on_fertilization_cv._Kariel_N=72.3_P=112.8_K=46.4_Minor=2.7	66.26	34.81	0.525
Experiment_on_fertilization_cv._Kariel_N=73.0_P=76.8_K=62.1_Minor=13.6	51	31.84	0.624
Experiment_on_fertilization_cv._Kariel_N=73.0_P=76.8_K=62.1_Minor=13.6	50.05	31.64	0.632
Experiment_on_fertilization_cv._Kariel_N=73.0_P=76.8_K=62.1_Minor=13.6	50.41	32.58	0.646
Experiment_on_fertilization_cv._Kariel_N=73.0_P=76.8_K=62.1_Minor=13.6	50.71	32.73	0.645
Experiment_on_fertilization_cv._Kariel_N=73.0_P=76.8_K=62.1_Minor=13.6	50.77	32.12	0.632
Experiment_on_fertilization_cv._Kariel_N=73.0_P=76.8_K=62.1_Minor=13.6	50.85	33.18	0.652
Experiment_on_fertilization_cv._Kariel_N=73.0_P=76.8_K=62.1_Minor=13.6	50.86	32.21	0.633
Experiment_on_fertilization_cv._Kariel_N=73.0_P=76.8_K=62.1_Minor=13.6	50.89	31.84	0.625
Experiment_on_fertilization_cv._Kariel_N=73.0_P=76.8_K=62.1_Minor=13.6	50.98	31.74	0.622
Experiment_on_fertilization_cv._Kariel_N=73.0_P=76.8_K=62.1_Minor=13.6	52.18	32.28	0.618
Experiment_on_fertilization_cv._Kariel_N=73.0_P=76.8_K=62.1_Minor=13.6	52.43	33.64	0.641
Experiment_on_fertilization_cv._Kariel_N=73.0_P=76.8_K=62.1_Minor=13.6	79.58	46.97	0.590
Experiment_on_fertilization_cv._Kariel_N=73.4_P=15.7_K=47.4_Minor=66.6	50.13	32.39	0.646
Experiment_on_fertilization_cv._Kariel_N=73.4_P=15.7_K=47.4_Minor=66.6	50.29	31.24	0.621
Experiment_on_fertilization_cv._Kariel_N=73.4_P=15.7_K=47.4_Minor=66.6	50.4	31.51	0.625
Experiment_on_fertilization_cv._Kariel_N=73.4_P=15.7_K=47.4_Minor=66.6	50.44	31.74	0.629
Experiment_on_fertilization_cv._Kariel_N=73.4_P=15.7_K=47.4_Minor=66.6	50.52	30.58	0.605
Experiment_on_fertilization_cv._Kariel_N=73.4_P=15.7_K=47.4_Minor=66.6	50.74	30.33	0.597
Experiment_on_fertilization_cv._Kariel_N=73.4_P=15.7_K=47.4_Minor=66.6	50.8	33.84	0.666
Experiment_on_fertilization_cv._Kariel_N=73.4_P=15.7_K=47.4_Minor=66.6	50.87	31.56	0.620
Experiment_on_fertilization_cv._Kariel_N=73.4_P=15.7_K=47.4_Minor=66.6	51.31	31.03	0.604
Experiment_on_fertilization_cv._Kariel_N=73.4_P=15.7_K=47.4_Minor=66.6	51.38	31.12	0.605
Experiment_on_fertilization_cv._Kariel_N=73.4_P=15.7_K=47.4_Minor=66.6	51.49	33.14	0.643
Experiment_on_fertilization_cv._Kariel_N=73.4_P=15.7_K=47.4_Minor=66.6	51.53	32.04	0.621
Experiment_on_fertilization_cv._Kariel_N=73.4_P=15.7_K=47.4_Minor=66.6	51.56	32.34	0.627
Experiment_on_fertilization_cv._Kariel_N=73.4_P=15.7_K=47.4_Minor=66.6	63.83	38.57	0.604
Experiment_on_fertilization_cv._Kariel_N=78.3_P=45.6_K=82.3_Minor=30.9	50.32	30.05	0.597
Experiment_on_fertilization_cv._Kariel_N=78.3_P=45.6_K=82.3_Minor=30.9	50.33	28.46	0.565
Experiment_on_fertilization_cv._Kariel_N=78.3_P=45.6_K=82.3_Minor=30.9	50.4	28.86	0.572
Experiment_on_fertilization_cv._Kariel_N=78.3_P=45.6_K=82.3_Minor=30.9	50.44	27.05	0.536
Experiment_on_fertilization_cv._Kariel_N=78.3_P=45.6_K=82.3_Minor=30.9	50.69	30.11	0.594
Experiment_on_fertilization_cv._Kariel_N=78.3_P=45.6_K=82.3_Minor=30.9	50.9	29.28	0.575
Experiment_on_fertilization_cv._Kariel_N=78.3_P=45.6_K=82.3_Minor=30.9	51.02	29.17	0.571
Experiment_on_fertilization_cv._Kariel_N=78.3_P=45.6_K=82.3_Minor=30.9	51.74	29.81	0.576
Experiment_on_fertilization_cv._Kariel_N=78.3_P=45.6_K=82.3_Minor=30.9	66.87	36.53	0.546
Experiment_on_fertilization_cv._Kariel_N=8.9_P=131.2_K=52.1_Minor=13.4	26.8	14.49	0.540
Experiment_on_fertilization_cv._Kariel_N=8.9_P=131.2_K=52.1_Minor=13.4	50.08	25.88	0.516
Experiment_on_fertilization_cv._Kariel_N=8.9_P=131.2_K=52.1_Minor=13.4	50.45	26.11	0.517
Experiment_on_fertilization_cv._Kariel_N=8.9_P=131.2_K=52.1_Minor=13.4	50.52	30.02	0.594
Experiment_on_fertilization_cv._Kariel_N=8.9_P=131.2_K=52.1_Minor=13.4	50.98	32.33	0.634
Experiment_on_fertilization_cv._Kariel_N=8.9_P=131.2_K=52.1_Minor=13.4	51.33	31.77	0.618
Experiment_on_fertilization_cv._Kariel_N=8.9_P=131.2_K=52.1_Minor=13.4	51.6	28.92	0.560
Experiment_on_fertilization_cv._Kariel_N=8.9_P=131.2_K=52.1_Minor=13.4	51.62	30.56	0.592
Experiment_on_fertilization_cv._Kariel_N=8.9_P=131.2_K=52.1_Minor=13.4	51.66	22.89	0.443
Experiment_on_fertilization_cv._Kariel_N=8.9_P=131.2_K=52.1_Minor=13.4	52.26	28.33	0.542
Experiment_on_fertilization_cv._Kariel_N=8.9_P=131.2_K=52.1_Minor=13.4	52.34	26.5	0.506
Experiment_on_fertilization_cv._Kariel_N=85.0_P=106.1_K=90.2_Minor=26.4	50.22	24.12	0.480
Experiment_on_fertilization_cv._Kariel_N=85.0_P=106.1_K=90.2_Minor=26.4	51.26	28.28	0.551
Experiment_on_fertilization_cv._Kariel_N=85.0_P=106.1_K=90.2_Minor=26.4	51.57	23.02	0.446
Experiment_on_fertilization_cv._Kariel_N=85.0_P=106.1_K=90.2_Minor=26.4	51.63	23.86	0.462
Experiment_on_fertilization_cv._Kariel_N=85.0_P=106.1_K=90.2_Minor=26.4	51.76	27.72	0.535
Experiment_on_fertilization_cv._Kariel_N=85.0_P=106.1_K=90.2_Minor=26.4	51.9	26.43	0.509
Experiment_on_fertilization_cv._Kariel_N=85.0_P=106.1_K=90.2_Minor=26.4	52.56	30.9	0.587
Experiment_on_fertilization_cv._Kariel_N=85.0_P=106.1_K=90.2_Minor=26.4	52.62	25.99	0.493
Experiment_on_fertilization_cv._Kariel_N=85.0_P=106.1_K=90.2_Minor=26.4	52.88	27.44	0.518
Experiment_on_fertilization_cv._Kariel_N=85.0_P=106.1_K=90.2_Minor=26.4	76.36	45.45	0.595
Experiment_on_fertilization_cv._Kariel_N=97.0_P=89.6_K=56.9_Minor=38.1	45.63	23.93	0.524
Experiment_on_fertilization_cv._Kariel_N=97.0_P=89.6_K=56.9_Minor=38.1	50.15	29.17	0.581
Experiment_on_fertilization_cv._Kariel_N=97.0_P=89.6_K=56.9_Minor=38.1	50.41	32	0.634
Experiment_on_fertilization_cv._Kariel_N=97.0_P=89.6_K=56.9_Minor=38.1	50.42	30.32	0.601
Experiment_on_fertilization_cv._Kariel_N=97.0_P=89.6_K=56.9_Minor=38.1	50.49	31.11	0.616
Experiment_on_fertilization_cv._Kariel_N=97.0_P=89.6_K=56.9_Minor=38.1	50.63	30.7	0.606
Experiment_on_fertilization_cv._Kariel_N=97.0_P=89.6_K=56.9_Minor=38.1	50.95	31.49	0.618
Experiment_on_fertilization_cv._Kariel_N=97.0_P=89.6_K=56.9_Minor=38.1	50.95	30.23	0.593
Experiment_on_fertilization_cv._KS_2019_N=0.0_P=0.0_K=0.0_Minor=0.0	49.99	30.89	0.617
Experiment_on_fertilization_cv._KS_2019_N=0.0_P=0.0_K=0.0_Minor=0.0	50.01	33.92	0.678
Experiment_on_fertilization_cv._KS_2019_N=0.0_P=0.0_K=0.0_Minor=0.0	50.13	30.52	0.608
Experiment_on_fertilization_cv._KS_2019_N=0.0_P=0.0_K=0.0_Minor=0.0	50.29	33.2	0.660
Experiment_on_fertilization_cv._KS_2019_N=0.0_P=0.0_K=0.0_Minor=0.0	50.4	30.62	0.607
Experiment_on_fertilization_cv._KS_2019_N=0.0_P=0.0_K=0.0_Minor=0.0	50.41	26.57	0.527
Experiment_on_fertilization_cv._KS_2019_N=0.0_P=0.0_K=0.0_Minor=0.0	50.45	32.91	0.652
Experiment_on_fertilization_cv._KS_2019_N=0.0_P=0.0_K=0.0_Minor=0.0	50.5	33.13	0.656
Experiment_on_fertilization_cv._KS_2019_N=0.0_P=0.0_K=0.0_Minor=0.0	50.69	28.26	0.557
Experiment_on_fertilization_cv._KS_2019_N=0.0_P=0.0_K=0.0_Minor=0.0	50.72	31.35	0.618
Experiment_on_fertilization_cv._KS_2019_N=0.0_P=0.0_K=0.0_Minor=0.0	51.92	30.29	0.583
Experiment_on_fertilization_cv._KS_2019_N=0.0_P=0.0_K=0.0_Minor=0.0	52.87	32.99	0.623
Experiment_on_fertilization_cv._Mia_N=0.0_P=0.0_K=0.0_Minor=0.0	50.02	34.83	0.696
Experiment_on_fertilization_cv._Mia_N=0.0_P=0.0_K=0.0_Minor=0.0	50.06	31.73	0.633
Experiment_on_fertilization_cv._Mia_N=0.0_P=0.0_K=0.0_Minor=0.0	50.22	32.3	0.643
Experiment_on_fertilization_cv._Mia_N=0.0_P=0.0_K=0.0_Minor=0.0	50.46	32.86	0.651
Experiment_on_fertilization_cv._Mia_N=0.0_P=0.0_K=0.0_Minor=0.0	50.67	31.35	0.618
Experiment_on_fertilization_cv._Mia_N=0.0_P=0.0_K=0.0_Minor=0.0	50.7	31.4	0.619
Experiment_on_fertilization_cv._Mia_N=0.0_P=0.0_K=0.0_Minor=0.0	50.71	33.8	0.666
Experiment_on_fertilization_cv._Mia_N=0.0_P=0.0_K=0.0_Minor=0.0	50.85	33.89	0.666
Experiment_on_fertilization_cv._Mia_N=0.0_P=0.0_K=0.0_Minor=0.0	50.95	33.35	0.654
Experiment_on_fertilization_cv._Mia_N=0.0_P=0.0_K=0.0_Minor=0.0	54.44	33.62	0.617
Experiment_on_fertilization_cv._Mia_N=101.2_P=107.3_K=65.8_Minor=7.3	51	21.26	0.416
Experiment_on_fertilization_cv._Mia_N=101.2_P=107.3_K=65.8_Minor=7.3	47.12	18.88	0.400
Experiment_on_fertilization_cv._Mia_N=101.2_P=107.3_K=65.8_Minor=7.3	50.57	30.43	0.601
Experiment_on_fertilization_cv._Mia_N=101.2_P=107.3_K=65.8_Minor=7.3	50.7	22.52	0.444
Experiment_on_fertilization_cv._Mia_N=101.2_P=107.3_K=65.8_Minor=7.3	50.85	23.22	0.456
Experiment_on_fertilization_cv._Mia_N=101.2_P=107.3_K=65.8_Minor=7.3	51.98	23	0.442
Experiment_on_fertilization_cv._Mia_N=105.2_P=121.8_K=136.4_Minor=49.8	51	28.5	0.558
Experiment_on_fertilization_cv._Mia_N=105.2_P=121.8_K=136.4_Minor=49.8	41.34	17.47	0.422
Experiment_on_fertilization_cv._Mia_N=105.2_P=121.8_K=136.4_Minor=49.8	51.92	30.34	0.584
Experiment_on_fertilization_cv._Mia_N=105.2_P=121.8_K=136.4_Minor=49.8	52.43	28.25	0.538
Experiment_on_fertilization_cv._Mia_N=105.2_P=121.8_K=136.4_Minor=49.8	52.58	24.84	0.472
Experiment_on_fertilization_cv._Mia_N=105.2_P=121.8_K=136.4_Minor=49.8	52.62	26.17	0.497
Experiment_on_fertilization_cv._Mia_N=105.2_P=121.8_K=136.4_Minor=49.8	52.8	26.41	0.500
Experiment_on_fertilization_cv._Mia_N=105.2_P=121.8_K=136.4_Minor=49.8	53.41	25.66	0.480
Experiment_on_fertilization_cv._Mia_N=105.2_P=121.8_K=136.4_Minor=49.8	53.83	30.11	0.559
Experiment_on_fertilization_cv._Mia_N=105.2_P=121.8_K=136.4_Minor=49.8	56.27	29.02	0.515
Experiment_on_fertilization_cv._Mia_N=106.3_P=39.2_K=121.1_Minor=54.2	43.57	17.1	0.392
Experiment_on_fertilization_cv._Mia_N=106.3_P=39.2_K=121.1_Minor=54.2	50.44	17.86	0.354
Experiment_on_fertilization_cv._Mia_N=106.3_P=39.2_K=121.1_Minor=54.2	50.8	21.6	0.425
Experiment_on_fertilization_cv._Mia_N=106.3_P=39.2_K=121.1_Minor=54.2	50.9	17.48	0.343
Experiment_on_fertilization_cv._Mia_N=106.3_P=39.2_K=121.1_Minor=54.2	51.11	13.26	0.259
Experiment_on_fertilization_cv._Mia_N=106.3_P=39.2_K=121.1_Minor=54.2	62.75	22.34	0.356
Experiment_on_fertilization_cv._Mia_N=11.2_P=46.0_K=101.9_Minor=41.6	49.95	29.34	0.587
Experiment_on_fertilization_cv._Mia_N=11.2_P=46.0_K=101.9_Minor=41.6	50.12	28.98	0.578
Experiment_on_fertilization_cv._Mia_N=11.2_P=46.0_K=101.9_Minor=41.6	50.3	29.28	0.582
Experiment_on_fertilization_cv._Mia_N=11.2_P=46.0_K=101.9_Minor=41.6	50.46	30.98	0.613
Experiment_on_fertilization_cv._Mia_N=11.2_P=46.0_K=101.9_Minor=41.6	50.62	30.6	0.604
Experiment_on_fertilization_cv._Mia_N=11.2_P=46.0_K=101.9_Minor=41.6	50.71	28.12	0.554
Experiment_on_fertilization_cv._Mia_N=11.2_P=46.0_K=101.9_Minor=41.6	50.79	30.39	0.598
Experiment_on_fertilization_cv._Mia_N=11.2_P=46.0_K=101.9_Minor=41.6	50.95	32	0.628
Experiment_on_fertilization_cv._Mia_N=11.2_P=46.0_K=101.9_Minor=41.6	51.06	30.17	0.590
Experiment_on_fertilization_cv._Mia_N=11.2_P=46.0_K=101.9_Minor=41.6	52.23	31.44	0.601
Experiment_on_fertilization_cv._Mia_N=11.2_P=46.0_K=101.9_Minor=41.6	63.58	38.15	0.600
Experiment_on_fertilization_cv._Mia_N=112.8_P=120.8_K=95.5_Minor=5.7	37.91	18.55	0.489
Experiment_on_fertilization_cv._Mia_N=112.8_P=120.8_K=95.5_Minor=5.7	45.36	18.3	0.403
Experiment_on_fertilization_cv._Mia_N=112.8_P=120.8_K=95.5_Minor=5.7	50.22	30.57	0.608
Experiment_on_fertilization_cv._Mia_N=112.8_P=120.8_K=95.5_Minor=5.7	50.76	30	0.591
Experiment_on_fertilization_cv._Mia_N=112.8_P=120.8_K=95.5_Minor=5.7	51.18	26.09	0.509
Experiment_on_fertilization_cv._Mia_N=112.8_P=120.8_K=95.5_Minor=5.7	51.89	28.7	0.553
Experiment_on_fertilization_cv._Mia_N=113.3_P=74.7_K=119.8_Minor=48.5	36.86	20.89	0.566
Experiment_on_fertilization_cv._Mia_N=113.3_P=74.7_K=119.8_Minor=48.5	50.11	28.13	0.561
Experiment_on_fertilization_cv._Mia_N=113.3_P=74.7_K=119.8_Minor=48.5	50.14	29.19	0.582
Experiment_on_fertilization_cv._Mia_N=113.3_P=74.7_K=119.8_Minor=48.5	50.37	30.96	0.614
Experiment_on_fertilization_cv._Mia_N=113.3_P=74.7_K=119.8_Minor=48.5	50.49	28.17	0.557
Experiment_on_fertilization_cv._Mia_N=113.3_P=74.7_K=119.8_Minor=48.5	50.72	28.67	0.565
Experiment_on_fertilization_cv._Mia_N=113.3_P=74.7_K=119.8_Minor=48.5	50.94	29.72	0.583
Experiment_on_fertilization_cv._Mia_N=113.3_P=74.7_K=119.8_Minor=48.5	51.59	29.78	0.577
Experiment_on_fertilization_cv._Mia_N=12.7_P=13.2_K=114.6_Minor=12.2	50.44	19.51	0.386
Experiment_on_fertilization_cv._Mia_N=12.7_P=13.2_K=114.6_Minor=12.2	50.87	24.61	0.483
Experiment_on_fertilization_cv._Mia_N=12.7_P=13.2_K=114.6_Minor=12.2	51.31	16.99	0.331
Experiment_on_fertilization_cv._Mia_N=12.7_P=13.2_K=114.6_Minor=12.2	51.34	19.18	0.373
Experiment_on_fertilization_cv._Mia_N=12.7_P=13.2_K=114.6_Minor=12.2	68.78	28.12	0.408
Experiment_on_fertilization_cv._Mia_N=16.7_P=50.0_K=75.1_Minor=66.1	50.59	26.45	0.522
Experiment_on_fertilization_cv._Mia_N=16.7_P=50.0_K=75.1_Minor=66.1	50.81	24.65	0.485
Experiment_on_fertilization_cv._Mia_N=16.7_P=50.0_K=75.1_Minor=66.1	50.9	27.81	0.546
Experiment_on_fertilization_cv._Mia_N=16.7_P=50.0_K=75.1_Minor=66.1	51.02	22.66	0.444
Experiment_on_fertilization_cv._Mia_N=16.7_P=50.0_K=75.1_Minor=66.1	51.13	27.02	0.528
Experiment_on_fertilization_cv._Mia_N=16.7_P=50.0_K=75.1_Minor=66.1	51.29	24	0.467
Experiment_on_fertilization_cv._Mia_N=16.7_P=50.0_K=75.1_Minor=66.1	51.55	27.92	0.541
Experiment_on_fertilization_cv._Mia_N=16.7_P=50.0_K=75.1_Minor=66.1	55.34	26.88	0.485
Experiment_on_fertilization_cv._Mia_N=16.7_P=50.0_K=75.1_Minor=66.1	66.26	34.8	0.525
Experiment_on_fertilization_cv._Mia_N=18.1_P=30.5_K=36.0_Minor=68.5	46.82	20.79	0.444
Experiment_on_fertilization_cv._Mia_N=18.1_P=30.5_K=36.0_Minor=68.5	50.39	18.35	0.364
Experiment_on_fertilization_cv._Mia_N=18.1_P=30.5_K=36.0_Minor=68.5	51.54	25.04	0.485
Experiment_on_fertilization_cv._Mia_N=18.1_P=30.5_K=36.0_Minor=68.5	51.74	24.5	0.473
Experiment_on_fertilization_cv._Mia_N=18.1_P=30.5_K=36.0_Minor=68.5	52.7	21	0.398
Experiment_on_fertilization_cv._Mia_N=24.1_P=123.5_K=78.5_Minor=66.6	50.11	21.52	0.429
Experiment_on_fertilization_cv._Mia_N=24.1_P=123.5_K=78.5_Minor=66.6	50.46	25.94	0.514
Experiment_on_fertilization_cv._Mia_N=24.1_P=123.5_K=78.5_Minor=66.6	50.53	24.47	0.484
Experiment_on_fertilization_cv._Mia_N=24.1_P=123.5_K=78.5_Minor=66.6	50.9	23.94	0.470
Experiment_on_fertilization_cv._Mia_N=24.1_P=123.5_K=78.5_Minor=66.6	51.78	24.48	0.472
Experiment_on_fertilization_cv._Mia_N=24.1_P=123.5_K=78.5_Minor=66.6	54.65	25.56	0.467
Experiment_on_fertilization_cv._Mia_N=28.2_P=124.4_K=133.5_Minor=19.2	33.2	16.16	0.486
Experiment_on_fertilization_cv._Mia_N=28.2_P=124.4_K=133.5_Minor=19.2	50.23	28.85	0.574
Experiment_on_fertilization_cv._Mia_N=28.2_P=124.4_K=133.5_Minor=19.2	50.29	27.13	0.539
Experiment_on_fertilization_cv._Mia_N=28.2_P=124.4_K=133.5_Minor=19.2	50.31	28.45	0.565
Experiment_on_fertilization_cv._Mia_N=28.2_P=124.4_K=133.5_Minor=19.2	50.56	29.89	0.591
Experiment_on_fertilization_cv._Mia_N=28.2_P=124.4_K=133.5_Minor=19.2	51.01	29.04	0.569
Experiment_on_fertilization_cv._Mia_N=28.2_P=124.4_K=133.5_Minor=19.2	51.18	31.16	0.608
Experiment_on_fertilization_cv._Mia_N=28.2_P=124.4_K=133.5_Minor=19.2	51.19	28.64	0.559
Experiment_on_fertilization_cv._Mia_N=28.2_P=124.4_K=133.5_Minor=19.2	51.54	31.62	0.613
Experiment_on_fertilization_cv._Mia_N=29.2_P=46.2_K=89.1_Minor=69.7	50.06	28.17	0.562
Experiment_on_fertilization_cv._Mia_N=29.2_P=46.2_K=89.1_Minor=69.7	50.23	25.25	0.502
Experiment_on_fertilization_cv._Mia_N=29.2_P=46.2_K=89.1_Minor=69.7	50.74	25.78	0.508
Experiment_on_fertilization_cv._Mia_N=29.2_P=46.2_K=89.1_Minor=69.7	50.82	26.21	0.515
Experiment_on_fertilization_cv._Mia_N=29.2_P=46.2_K=89.1_Minor=69.7	51.13	27.79	0.543
Experiment_on_fertilization_cv._Mia_N=29.2_P=46.2_K=89.1_Minor=69.7	62.95	32.57	0.517
Experiment_on_fertilization_cv._Mia_N=32.3_P=2.5_K=127.5_Minor=66.9	50.7	27.59	0.544
Experiment_on_fertilization_cv._Mia_N=32.3_P=2.5_K=127.5_Minor=66.9	51.42	30.67	0.596
Experiment_on_fertilization_cv._Mia_N=32.3_P=2.5_K=127.5_Minor=66.9	51.82	26.4	0.509
Experiment_on_fertilization_cv._Mia_N=32.3_P=2.5_K=127.5_Minor=66.9	77.15	42.76	0.554
Experiment_on_fertilization_cv._Mia_N=33.2_P=117.7_K=130.1_Minor=72.3	50.12	18.63	0.371
Experiment_on_fertilization_cv._Mia_N=33.2_P=117.7_K=130.1_Minor=72.3	50.84	15.59	0.306
Experiment_on_fertilization_cv._Mia_N=33.2_P=117.7_K=130.1_Minor=72.3	50.88	25.15	0.494
Experiment_on_fertilization_cv._Mia_N=33.2_P=117.7_K=130.1_Minor=72.3	50.89	12.22	0.240
Experiment_on_fertilization_cv._Mia_N=33.2_P=117.7_K=130.1_Minor=72.3	51.39	18.82	0.366
Experiment_on_fertilization_cv._Mia_N=33.2_P=117.7_K=130.1_Minor=72.3	51.43	18.03	0.350
Experiment_on_fertilization_cv._Mia_N=34.4_P=82.5_K=124.3_Minor=23.6	70	37.3	0.532
Experiment_on_fertilization_cv._Mia_N=34.4_P=82.5_K=124.3_Minor=23.6	50.01	25.67	0.513
Experiment_on_fertilization_cv._Mia_N=34.4_P=82.5_K=124.3_Minor=23.6	50.26	28.67	0.570
Experiment_on_fertilization_cv._Mia_N=34.4_P=82.5_K=124.3_Minor=23.6	50.8	29.65	0.583
Experiment_on_fertilization_cv._Mia_N=34.4_P=82.5_K=124.3_Minor=23.6	51.15	27.15	0.530
Experiment_on_fertilization_cv._Mia_N=34.4_P=82.5_K=124.3_Minor=23.6	51.4	28.79	0.560
Experiment_on_fertilization_cv._Mia_N=38.8_P=10.6_K=75.8_Minor=46.5	46.56	25.46	0.546
Experiment_on_fertilization_cv._Mia_N=38.8_P=10.6_K=75.8_Minor=46.5	49.92	25.34	0.507
Experiment_on_fertilization_cv._Mia_N=38.8_P=10.6_K=75.8_Minor=46.5	50.39	26.53	0.526
Experiment_on_fertilization_cv._Mia_N=38.8_P=10.6_K=75.8_Minor=46.5	50.51	24.91	0.493
Experiment_on_fertilization_cv._Mia_N=38.8_P=10.6_K=75.8_Minor=46.5	50.59	24.51	0.484
Experiment_on_fertilization_cv._Mia_N=38.8_P=10.6_K=75.8_Minor=46.5	50.59	25.73	0.508
Experiment_on_fertilization_cv._Mia_N=38.8_P=10.6_K=75.8_Minor=46.5	50.95	26.5	0.520
Experiment_on_fertilization_cv._Mia_N=38.8_P=10.6_K=75.8_Minor=46.5	50.96	27.75	0.544
Experiment_on_fertilization_cv._Mia_N=40.5_P=90.9_K=115.3_Minor=36.9	32.76	13.83	0.422
Experiment_on_fertilization_cv._Mia_N=40.5_P=90.9_K=115.3_Minor=36.9	50.08	25.46	0.508
Experiment_on_fertilization_cv._Mia_N=40.5_P=90.9_K=115.3_Minor=36.9	50.27	21.44	0.426
Experiment_on_fertilization_cv._Mia_N=40.5_P=90.9_K=115.3_Minor=36.9	50.33	24.92	0.495
Experiment_on_fertilization_cv._Mia_N=5.4_P=34.4_K=21.2_Minor=21.9	40.71	13.51	0.331
Experiment_on_fertilization_cv._Mia_N=5.4_P=34.4_K=21.2_Minor=21.9	50.15	16.48	0.328
Experiment_on_fertilization_cv._Mia_N=5.4_P=34.4_K=21.2_Minor=21.9	50.26	23.93	0.476
Experiment_on_fertilization_cv._Mia_N=5.4_P=34.4_K=21.2_Minor=21.9	50.53	17.65	0.349
Experiment_on_fertilization_cv._Mia_N=5.4_P=34.4_K=21.2_Minor=21.9	50.63	22.7	0.448
Experiment_on_fertilization_cv._Mia_N=5.4_P=34.4_K=21.2_Minor=21.9	50.64	25	0.493
Experiment_on_fertilization_cv._Mia_N=5.4_P=34.4_K=21.2_Minor=21.9	51.26	19.6	0.382
Experiment_on_fertilization_cv._Mia_N=54.0_P=39.5_K=9.3_Minor=7.1	50.06	21.66	0.432
Experiment_on_fertilization_cv._Mia_N=54.0_P=39.5_K=9.3_Minor=7.1	50.07	19.29	0.385
Experiment_on_fertilization_cv._Mia_N=54.0_P=39.5_K=9.3_Minor=7.1	50.46	20.12	0.398
Experiment_on_fertilization_cv._Mia_N=54.0_P=39.5_K=9.3_Minor=7.1	50.69	22.54	0.444
Experiment_on_fertilization_cv._Mia_N=54.0_P=39.5_K=9.3_Minor=7.1	50.83	23.33	0.458
Experiment_on_fertilization_cv._Mia_N=54.0_P=39.5_K=9.3_Minor=7.1	50.97	28.03	0.549
Experiment_on_fertilization_cv._Mia_N=54.0_P=39.5_K=9.3_Minor=7.1	51.09	28.7	0.561
Experiment_on_fertilization_cv._Mia_N=54.0_P=39.5_K=9.3_Minor=7.1	60.51	26.65	0.440
Experiment_on_fertilization_cv._Mia_N=68.6_P=107.2_K=81.9_Minor=17.5	48.68	23.45	0.481
Experiment_on_fertilization_cv._Mia_N=68.6_P=107.2_K=81.9_Minor=17.5	50.23	24.81	0.493
Experiment_on_fertilization_cv._Mia_N=68.6_P=107.2_K=81.9_Minor=17.5	50.59	24.99	0.493
Experiment_on_fertilization_cv._Mia_N=68.6_P=107.2_K=81.9_Minor=17.5	51.28	25.09	0.489
Experiment_on_fertilization_cv._Mia_N=68.6_P=107.2_K=81.9_Minor=17.5	54.94	27.67	0.503
Experiment_on_fertilization_cv._Mia_N=68.6_P=107.2_K=81.9_Minor=17.5	78.71	47.14	0.598
Experiment_on_fertilization_cv._Mia_N=73.8_P=18.8_K=99.7_Minor=72.1	50.23	28.24	0.562
Experiment_on_fertilization_cv._Mia_N=73.8_P=18.8_K=99.7_Minor=72.1	50.9	20.89	0.410
Experiment_on_fertilization_cv._Mia_N=73.8_P=18.8_K=99.7_Minor=72.1	51.39	29.71	0.578
Experiment_on_fertilization_cv._Mia_N=73.8_P=18.8_K=99.7_Minor=72.1	51.5	23.46	0.455
Experiment_on_fertilization_cv._Mia_N=73.8_P=18.8_K=99.7_Minor=72.1	51.68	28.3	0.547
Experiment_on_fertilization_cv._Mia_N=73.8_P=18.8_K=99.7_Minor=72.1	51.77	28.14	0.543
Experiment_on_fertilization_cv._Mia_N=73.8_P=18.8_K=99.7_Minor=72.1	51.79	27.17	0.524
Experiment_on_fertilization_cv._Mia_N=73.8_P=18.8_K=99.7_Minor=72.1	51.87	28.92	0.557
Experiment_on_fertilization_cv._Mia_N=78.8_P=132.8_K=76.6_Minor=34.6	47.47	23.77	0.500
Experiment_on_fertilization_cv._Mia_N=78.8_P=132.8_K=76.6_Minor=34.6	50.15	28.21	0.562
Experiment_on_fertilization_cv._Mia_N=78.8_P=132.8_K=76.6_Minor=34.6	50.27	28.08	0.558
Experiment_on_fertilization_cv._Mia_N=78.8_P=132.8_K=76.6_Minor=34.6	50.58	29.14	0.576
Experiment_on_fertilization_cv._Mia_N=78.8_P=132.8_K=76.6_Minor=34.6	50.76	25.74	0.507
Experiment_on_fertilization_cv._Mia_N=78.8_P=132.8_K=76.6_Minor=34.6	50.98	28.51	0.559
Experiment_on_fertilization_cv._Mia_N=78.8_P=132.8_K=76.6_Minor=34.6	51.2	28.49	0.556
Experiment_on_fertilization_cv._Mia_N=79.1_P=76.1_K=11.2_Minor=62.2	50.08	24.27	0.484
Experiment_on_fertilization_cv._Mia_N=79.1_P=76.1_K=11.2_Minor=62.2	50.71	26.19	0.516
Experiment_on_fertilization_cv._Mia_N=79.1_P=76.1_K=11.2_Minor=62.2	51.06	23.88	0.467
Experiment_on_fertilization_cv._Mia_N=79.1_P=76.1_K=11.2_Minor=62.2	51.5	24.32	0.472
Experiment_on_fertilization_cv._Mia_N=79.1_P=76.1_K=11.2_Minor=62.2	51.53	32	0.620
Experiment_on_fertilization_cv._Mia_N=79.1_P=76.1_K=11.2_Minor=62.2	52.73	31.29	0.593
Experiment_on_fertilization_cv._Mia_N=79.1_P=76.1_K=11.2_Minor=62.2	61.26	24.8	0.404
Experiment_on_fertilization_cv._Mia_N=8.5_P=144.1_K=32.3_Minor=42.7	50.09	30.45	0.607
Experiment_on_fertilization_cv._Mia_N=8.5_P=144.1_K=32.3_Minor=42.7	50.15	20.25	0.403
Experiment_on_fertilization_cv._Mia_N=8.5_P=144.1_K=32.3_Minor=42.7	50.19	31.13	0.620
Experiment_on_fertilization_cv._Mia_N=8.5_P=144.1_K=32.3_Minor=42.7	50.25	21.98	0.437
Experiment_on_fertilization_cv._Mia_N=8.5_P=144.1_K=32.3_Minor=42.7	50.31	29.6	0.588
Experiment_on_fertilization_cv._Mia_N=8.5_P=144.1_K=32.3_Minor=42.7	50.56	27.95	0.552
Experiment_on_fertilization_cv._Mia_N=8.5_P=144.1_K=32.3_Minor=42.7	50.63	27.42	0.541
Experiment_on_fertilization_cv._Mia_N=8.5_P=144.1_K=32.3_Minor=42.7	50.82	28.39	0.558
Experiment_on_fertilization_cv._Mia_N=8.5_P=144.1_K=32.3_Minor=42.7	50.96	26.41	0.518
Experiment_on_fertilization_cv._Mia_N=8.5_P=144.1_K=32.3_Minor=42.7	51.44	29.22	0.568
Experiment_on_fertilization_cv._Mia_N=8.5_P=144.1_K=32.3_Minor=42.7	51.6	27.51	0.533
Experiment_on_fertilization_cv._Mia_N=8.5_P=144.1_K=32.3_Minor=42.7	52.03	30.95	0.594
Experiment_on_fertilization_cv._Mia_N=8.5_P=144.1_K=32.3_Minor=42.7	56.22	31.2	0.554
Experiment_on_fertilization_cv._Mia_N=8.5_P=144.1_K=32.3_Minor=42.7	56.67	29.57	0.521
Experiment_on_fertilization_cv._Mia_N=87.5_P=109.4_K=67.7_Minor=73.8	50.04	31.22	0.623
Experiment_on_fertilization_cv._Mia_N=87.5_P=109.4_K=67.7_Minor=73.8	50.31	29.23	0.580
Experiment_on_fertilization_cv._Mia_N=87.5_P=109.4_K=67.7_Minor=73.8	50.44	31.35	0.621
Experiment_on_fertilization_cv._Mia_N=87.5_P=109.4_K=67.7_Minor=73.8	50.58	31.11	0.615
Experiment_on_fertilization_cv._Mia_N=87.5_P=109.4_K=67.7_Minor=73.8	51.13	29.87	0.584
Experiment_on_fertilization_cv._Mia_N=87.5_P=109.4_K=67.7_Minor=73.8	51.21	30.13	0.588
Experiment_on_fertilization_cv._Mia_N=87.5_P=109.4_K=67.7_Minor=73.8	72.12	39.62	0.549
Experiment_on_fertilization_cv._Mia_N=9.5_P=2.4_K=147.2_Minor=54.5	50.34	26.85	0.533
Experiment_on_fertilization_cv._Mia_N=9.5_P=2.4_K=147.2_Minor=54.5	50.42	19.95	0.395
Experiment_on_fertilization_cv._Mia_N=9.5_P=2.4_K=147.2_Minor=54.5	50.44	19.53	0.387
Experiment_on_fertilization_cv._Mia_N=9.5_P=2.4_K=147.2_Minor=54.5	50.56	24.77	0.489
Experiment_on_fertilization_cv._Mia_N=9.5_P=2.4_K=147.2_Minor=54.5	50.69	17.94	0.353
Experiment_on_fertilization_cv._Mia_N=9.5_P=2.4_K=147.2_Minor=54.5	51.06	25.75	0.504
Experiment_on_fertilization_cv._Mia_N=91.2_P=130.1_K=47.0_Minor=18.3	40.4	19.67	0.486
Experiment_on_fertilization_cv._Mia_N=91.2_P=130.1_K=47.0_Minor=18.3	42.17	20.22	0.479
Experiment_on_fertilization_cv._Mia_N=91.2_P=130.1_K=47.0_Minor=18.3	50.15	25.48	0.508
Experiment_on_fertilization_cv._Mia_N=91.2_P=130.1_K=47.0_Minor=18.3	50.21	19.05	0.379
Experiment_on_fertilization_cv._Mia_N=91.2_P=130.1_K=47.0_Minor=18.3	50.37	26.05	0.517
Experiment_on_fertilization_cv._Mia_N=91.2_P=130.1_K=47.0_Minor=18.3	50.43	19.76	0.392
Experiment_on_fertilization_cv._Mia_N=91.2_P=130.1_K=47.0_Minor=18.3	50.45	22.15	0.439
Experiment_on_fertilization_cv._Mia_N=91.2_P=130.1_K=47.0_Minor=18.3	50.57	21.37	0.422
Experiment_on_fertilization_cv._Mia_N=91.2_P=130.1_K=47.0_Minor=18.3	50.71	22.07	0.435
Experiment_on_fertilization_cv._Mia_N=91.2_P=130.1_K=47.0_Minor=18.3	64.45	22.11	0.343
Experiment_on_fertilization_cv._Mia_N=95.1_P=109.2_K=122.4_Minor=67.5	38.4	15.76	0.410
Experiment_on_fertilization_cv._Mia_N=95.1_P=109.2_K=122.4_Minor=67.5	39.67	24.84	0.626
Experiment_on_fertilization_cv._Mia_N=95.1_P=109.2_K=122.4_Minor=67.5	45.56	27.71	0.608
Experiment_on_fertilization_cv._Mia_N=95.1_P=109.2_K=122.4_Minor=67.5	48.67	25.8	0.530
Experiment_on_fertilization_cv._Mia_N=95.1_P=109.2_K=122.4_Minor=67.5	49.03	26.67	0.543
Experiment_on_fertilization_cv._Mia_N=95.1_P=109.2_K=122.4_Minor=67.5	49.32	28.75	0.582
Experiment_on_fertilization_cv._Mia_N=95.1_P=109.2_K=122.4_Minor=67.5	49.82	29.65	0.595
Experiment_on_fertilization_cv._Mia_N=95.1_P=109.2_K=122.4_Minor=67.5	51.04	15.52	0.304
Experiment_on_fertilization_cv._Mia_N=95.1_P=109.2_K=122.4_Minor=67.5	51.07	18.68	0.365
Experiment_on_fertilization_cv._Mia_N=95.1_P=109.2_K=122.4_Minor=67.5	51.13	12.8	0.250
Experiment_on_fertilization_cv._Mia_N=95.1_P=109.2_K=122.4_Minor=67.5	51.14	18.44	0.360
Experiment_on_fertilization_cv._Mia_N=95.1_P=109.2_K=122.4_Minor=67.5	52.24	20.04	0.384
Experiment_on_fertilization_cv._Mia_N=95.6_P=78.4_K=87.1_Minor=37.4	48.2	21.37	0.443
Experiment_on_fertilization_cv._Mia_N=95.6_P=78.4_K=87.1_Minor=37.4	50.63	24.08	0.475
Experiment_on_fertilization_cv._Mia_N=95.6_P=78.4_K=87.1_Minor=37.4	50.73	26.09	0.514
Experiment_on_fertilization_cv._Mia_N=95.6_P=78.4_K=87.1_Minor=37.4	50.74	17.31	0.341
Experiment_on_fertilization_cv._Mia_N=95.6_P=78.4_K=87.1_Minor=37.4	51.31	21.13	0.411
Experiment_on_fertilization_cv._Mia_N=95.6_P=78.4_K=87.1_Minor=37.4	51.34	23.63	0.460
Experiment_on_fertilization_cv._Mia_N=95.6_P=78.4_K=87.1_Minor=37.4	51.83	20.9	0.403
Experiment_on_fertilization_cv._Mia_N=96.4_P=41.7_K=124.4_Minor=20.2	45.22	19.75	0.436
Experiment_on_fertilization_cv._Mia_N=96.4_P=41.7_K=124.4_Minor=20.2	48.93	23.39	0.478
Experiment_on_fertilization_cv._Mia_N=96.4_P=41.7_K=124.4_Minor=20.2	50.07	23.65	0.472
Experiment_on_fertilization_cv._Mia_N=96.4_P=41.7_K=124.4_Minor=20.2	50.09	23.73	0.473
Experiment_on_fertilization_cv._Mia_N=96.4_P=41.7_K=124.4_Minor=20.2	50.13	24.04	0.479
Experiment_on_fertilization_cv._Mia_N=96.4_P=41.7_K=124.4_Minor=20.2	50.24	27.77	0.552
Experiment_on_fertilization_cv._Mia_N=96.4_P=41.7_K=124.4_Minor=20.2	50.65	27.85	0.549
Experiment_on_fertilization_cv._Mia_N=96.4_P=41.7_K=124.4_Minor=20.2	50.91	29.16	0.572
Experiment_on_fertilization_cv._Mia_N=96.4_P=41.7_K=124.4_Minor=20.2	50.97	26.26	0.515
Experiment_on_fertilization_cv._Mia_N=96.4_P=41.7_K=124.4_Minor=20.2	51.26	28.89	0.563
Experiment_on_fertilization_cv._Mia_N=96.4_P=41.7_K=124.4_Minor=20.2	51.32	26.71	0.520
Experiment_on_fertilization_cv._Mia_N=96.4_P=41.7_K=124.4_Minor=20.2	51.75	25.69	0.496
Experiment_on_fertilization_cv._Mia_N=99.7_P=57.1_K=98.5_Minor=57.9	50.2	24.27	0.483
Experiment_on_fertilization_cv._Mia_N=99.7_P=57.1_K=98.5_Minor=57.9	50.55	26.71	0.528
Experiment_on_fertilization_cv._Mia_N=99.7_P=57.1_K=98.5_Minor=57.9	50.93	25.65	0.503
Experiment_on_fertilization_cv._Mia_N=99.7_P=57.1_K=98.5_Minor=57.9	70.86	35.05	0.494
Experiment_on_fertilization_cv._RS_Otto_N=0.0_P=139.5_K=9.3	31.35	18.57	0.592
Experiment_on_fertilization_cv._RS_Otto_N=10.8_P=90.3_K=115.2	49.56	25.08	0.506
Experiment_on_fertilization_cv._RS_Otto_N=102.1_P=43.2_K=70.6	49.84	28.77	0.577
Experiment_on_fertilization_cv._RS_Otto_N=102.3_P=23.3_K=115.7	24.31	14.98	0.616
Experiment_on_fertilization_cv._RS_Otto_N=102.3_P=23.3_K=115.7	50.22	31.58	0.628
Experiment_on_fertilization_cv._RS_Otto_N=102.3_P=23.3_K=115.7	50.61	31.77	0.627
Experiment_on_fertilization_cv._RS_Otto_N=102.3_P=23.3_K=115.7	50.66	31.34	0.618
Experiment_on_fertilization_cv._RS_Otto_N=102.7_P=124.0_K=43.2	49.3	29.4	0.596
Experiment_on_fertilization_cv._RS_Otto_N=104.7_P=130.7_K=116.5	49.81	30.46	0.611
Experiment_on_fertilization_cv._RS_Otto_N=109.1_P=41.7_K=124.4	49.91	28.37	0.568
Experiment_on_fertilization_cv._RS_Otto_N=109.7_P=67.6_K=56.1	49.52	23.33	0.471
Experiment_on_fertilization_cv._RS_Otto_N=109.8_P=144.1_K=32.3	49.7	30.56	0.614
Experiment_on_fertilization_cv._RS_Otto_N=11.3_P=65.6_K=82.3	49.59	26.6	0.536
Experiment_on_fertilization_cv._RS_Otto_N=111.6_P=26.2_K=89.1	50.32	28.05	0.557
Experiment_on_fertilization_cv._RS_Otto_N=115.9_P=3.9_K=74.0	49.28	23.94	0.485
Experiment_on_fertilization_cv._RS_Otto_N=115.9_P=59.8_K=78.9	49.53	28.84	0.582
Experiment_on_fertilization_cv._RS_Otto_N=118.3_P=109.2_K=122.4	37.86	22.21	0.586
Experiment_on_fertilization_cv._RS_Otto_N=118.3_P=109.2_K=122.4	49.65	28.86	0.581
Experiment_on_fertilization_cv._RS_Otto_N=118.3_P=109.2_K=122.4	50.03	26.07	0.521
Experiment_on_fertilization_cv._RS_Otto_N=118.3_P=109.2_K=122.4	50.09	28.76	0.574
Experiment_on_fertilization_cv._RS_Otto_N=118.3_P=109.2_K=122.4	50.35	26.76	0.531
Experiment_on_fertilization_cv._RS_Otto_N=118.3_P=109.2_K=122.4	50.36	24.49	0.486
Experiment_on_fertilization_cv._RS_Otto_N=118.3_P=109.2_K=122.4	50.45	29.08	0.576
Experiment_on_fertilization_cv._RS_Otto_N=118.3_P=109.2_K=122.4	50.67	31.09	0.613
Experiment_on_fertilization_cv._RS_Otto_N=118.3_P=109.2_K=122.4	50.76	27.4	0.539
Experiment_on_fertilization_cv._RS_Otto_N=118.3_P=109.2_K=122.4	50.76	29.59	0.582
Experiment_on_fertilization_cv._RS_Otto_N=118.3_P=109.2_K=122.4	50.89	29.08	0.571
Experiment_on_fertilization_cv._RS_Otto_N=118.4_P=90.1_K=71.4	49.8	25.86	0.519
Experiment_on_fertilization_cv._RS_Otto_N=120.9_P=129.5_K=61.1	49.79	31.42	0.631
Experiment_on_fertilization_cv._RS_Otto_N=121.8_P=32.2_K=7.7	49.71	27.57	0.554
Experiment_on_fertilization_cv._RS_Otto_N=122.8_P=8.5_K=56.8	49.82	25.71	0.516
Experiment_on_fertilization_cv._RS_Otto_N=126.5_P=105.4_K=34.4	49.73	29.02	0.583
Experiment_on_fertilization_cv._RS_Otto_N=126.6_P=54.8_K=4.5	50.77	27.09	0.533
Experiment_on_fertilization_cv._RS_Otto_N=129.5_P=48.0_K=30.3	49.74	27.5	0.552
Experiment_on_fertilization_cv._RS_Otto_N=13.5_P=60.8_K=85.6	50.27	30.35	0.603
Experiment_on_fertilization_cv._RS_Otto_N=13.7_P=14.5_K=106.3	49.79	29.63	0.595
Experiment_on_fertilization_cv._RS_Otto_N=130.4_P=43.3_K=7.6	49.76	30.03	0.603
Experiment_on_fertilization_cv._RS_Otto_N=131.3_P=35.9_K=106.6	49.23	29.47	0.598
Experiment_on_fertilization_cv._RS_Otto_N=131.5_P=112.8_K=46.4	50	27.33	0.546
Experiment_on_fertilization_cv._RS_Otto_N=132.2_P=14.4_K=46.4	49.81	28.63	0.574
Experiment_on_fertilization_cv._RS_Otto_N=132.4_P=142.3_K=63.4	50.17	27.58	0.549
Experiment_on_fertilization_cv._RS_Otto_N=132.7_P=0.0_K=105.8	29.23	16.06	0.549
Experiment_on_fertilization_cv._RS_Otto_N=132.7_P=0.0_K=105.8	50.03	27.35	0.546
Experiment_on_fertilization_cv._RS_Otto_N=132.7_P=0.0_K=105.8	50.31	27.78	0.552
Experiment_on_fertilization_cv._RS_Otto_N=132.7_P=0.0_K=105.8	50.44	31.74	0.629
Experiment_on_fertilization_cv._RS_Otto_N=133.3_P=142.0_K=50.0	50.01	28.03	0.560
Experiment_on_fertilization_cv._RS_Otto_N=133.3_P=47.7_K=130.6	49.13	24.6	0.500
Experiment_on_fertilization_cv._RS_Otto_N=133.7_P=102.1_K=136.9	48.92	23.9	0.488
Experiment_on_fertilization_cv._RS_Otto_N=134.6_P=146.0_K=123.7	50.48	27.49	0.544
Experiment_on_fertilization_cv._RS_Otto_N=137.0_P=78.0_K=83.4	49.67	27.83	0.560
Experiment_on_fertilization_cv._RS_Otto_N=138.6_P=107.3_K=65.8	49.8	30.35	0.609
Experiment_on_fertilization_cv._RS_Otto_N=140.9_P=8.8_K=88.9	47.57	19.58	0.411
Experiment_on_fertilization_cv._RS_Otto_N=142,3_P=134.4_K=18.1	49.82	29.91	0.600
Experiment_on_fertilization_cv._RS_Otto_N=147.5_P=56.7_K=143.0	49.63	28.19	0.568
Experiment_on_fertilization_cv._RS_Otto_N=148.8_P=87.6_K=92.8	50.03	26.8	0.535
Experiment_on_fertilization_cv._RS_Otto_N=148.8_P=87.6_K=92.8	50.4	29.01	0.575
Experiment_on_fertilization_cv._RS_Otto_N=148.8_P=87.6_K=92.8	50.54	28.17	0.557
Experiment_on_fertilization_cv._RS_Otto_N=148.8_P=87.6_K=92.8	50.97	29.86	0.585
Experiment_on_fertilization_cv._RS_Otto_N=15.6_P=13.2_K=114.6	49.75	26.72	0.537
Experiment_on_fertilization_cv._RS_Otto_N=16.3_P=149.0_K=116.3	49.93	28.15	0.563
Experiment_on_fertilization_cv._RS_Otto_N=16.3_P=149.0_K=116.3	50.4	30.65	0.608
Experiment_on_fertilization_cv._RS_Otto_N=16.3_P=149.0_K=116.3	50.82	28.65	0.563
Experiment_on_fertilization_cv._RS_Otto_N=16.3_P=149.0_K=116.3	50.84	29.66	0.583
Experiment_on_fertilization_cv._RS_Otto_N=16.3_P=149.0_K=116.3	50.88	29.46	0.579
Experiment_on_fertilization_cv._RS_Otto_N=16.3_P=149.0_K=116.3	50.91	29.51	0.579
Experiment_on_fertilization_cv._RS_Otto_N=16.7_P=107.5_K=127.0	49.65	28.9	0.582
Experiment_on_fertilization_cv._RS_Otto_N=17.7_P=60.0_K=75.1	49.73	27.35	0.549
Experiment_on_fertilization_cv._RS_Otto_N=19.2_P=59.0_K=15.1	49.77	30.63	0.615
Experiment_on_fertilization_cv._RS_Otto_N=2.6_P=64.7_K=85.4	45.3	27.05	0.597
Experiment_on_fertilization_cv._RS_Otto_N=2.6_P=64.7_K=85.4	50.56	31.11	0.615
Experiment_on_fertilization_cv._RS_Otto_N=2.6_P=64.7_K=85.4	50.9	29.05	0.570
Experiment_on_fertilization_cv._RS_Otto_N=2.7_P=36.4_K=60.1	49.79	29.45	0.591
Experiment_on_fertilization_cv._RS_Otto_N=20.3_P=141.4_K=63.0	49.89	30	0.601
Experiment_on_fertilization_cv._RS_Otto_N=23.2_P=1.8_K=114.3	49.56	27.76	0.560
Experiment_on_fertilization_cv._RS_Otto_N=26.0_P=57.0_K=136.9	50.91	26.57	0.521
Experiment_on_fertilization_cv._RS_Otto_N=28.1_P=97.1_K=98.5	42.76	24.13	0.564
Experiment_on_fertilization_cv._RS_Otto_N=28.1_P=97.1_K=98.5	50.62	27.43	0.541
Experiment_on_fertilization_cv._RS_Otto_N=28.1_P=97.1_K=98.5	50.89	28.5	0.560
Experiment_on_fertilization_cv._RS_Otto_N=28.1_P=97.1_K=98.5	51.36	24.54	0.477
Experiment_on_fertilization_cv._RS_Otto_N=28.8_P=144.7_K=119.8	49.86	30.1	0.603
Experiment_on_fertilization_cv._RS_Otto_N=31.2_P=112.5_K=124.3	49.51	26.66	0.538
Experiment_on_fertilization_cv._RS_Otto_N=32.6_P=104.8_K=120.3	49.54	22.83	0.460
Experiment_on_fertilization_cv._RS_Otto_N=33.3_P=10.8_K=81.2	50.98	28.9	0.566
Experiment_on_fertilization_cv._RS_Otto_N=36.2_P=23.2_K=5.4	49.5	24.93	0.503
Experiment_on_fertilization_cv._RS_Otto_N=36.6_P=39.5_K=21.7	49.61	31.87	0.642
Experiment_on_fertilization_cv._RS_Otto_N=37.4_P=78.4_K=87.1	49.22	28.22	0.573
Experiment_on_fertilization_cv._RS_Otto_N=37.6_P=118.1_K=120.5	27.02	17.3	0.640
Experiment_on_fertilization_cv._RS_Otto_N=37.6_P=118.1_K=120.5	50.29	30.49	0.606
Experiment_on_fertilization_cv._RS_Otto_N=37.6_P=118.1_K=120.5	50.79	30.39	0.598
Experiment_on_fertilization_cv._RS_Otto_N=37.6_P=118.1_K=120.5	50.92	32.33	0.634
Experiment_on_fertilization_cv._RS_Otto_N=39.7_P=76.8_K=62.1	49.71	29.7	0.597
Experiment_on_fertilization_cv._RS_Otto_N=4.5_P=89.2_K=121.1	49.44	26.28	0.531
Experiment_on_fertilization_cv._RS_Otto_N=40.3_P=89.6_K=56.9	49.21	28.84	0.586
Experiment_on_fertilization_cv._RS_Otto_N=40.5_P=110.9_K=115.3	49.78	30.63	0.615
Experiment_on_fertilization_cv._RS_Otto_N=42.0_P=51.1_K=104.4	49.43	25.95	0.524
Experiment_on_fertilization_cv._RS_Otto_N=44.2_P=121.8_K=136.4	49.62	30.02	0.604
Experiment_on_fertilization_cv._RS_Otto_N=46.4_P=2.5_K=127.5	49.67	31.14	0.626
Experiment_on_fertilization_cv._RS_Otto_N=49.2_P=107.2_K=81.9	49.92	26.57	0.532
Experiment_on_fertilization_cv._RS_Otto_N=51.9_P=72.7_K=0.0	14.54	9.96	0.685
Experiment_on_fertilization_cv._RS_Otto_N=51.9_P=72.7_K=0.0	50.15	30.77	0.613
Experiment_on_fertilization_cv._RS_Otto_N=51.9_P=72.7_K=0.0	50.21	30.5	0.607
Experiment_on_fertilization_cv._RS_Otto_N=51.9_P=72.7_K=0.0	50.86	27.87	0.547
Experiment_on_fertilization_cv._RS_Otto_N=55.3_P=35.9_K=44.7	49.38	20.9	0.423
Experiment_on_fertilization_cv._RS_Otto_N=56.6_P=13.5_K=93.2	49.75	27.61	0.554
Experiment_on_fertilization_cv._RS_Otto_N=59.0_P=133.9_K=41.9	49.46	29.1	0.588
Experiment_on_fertilization_cv._RS_Otto_N=59.1_P=79.3_K=56.2	49.84	29.94	0.600
Experiment_on_fertilization_cv._RS_Otto_N=59.8_P=76.1_K=11.2	49.27	29.19	0.592
Experiment_on_fertilization_cv._RS_Otto_N=61.9_P=132.8_K=76.6	49.91	29.39	0.588
Experiment_on_fertilization_cv._RS_Otto_N=62.7_P=117.7_K=130.1	49.19	26.24	0.533
Experiment_on_fertilization_cv._RS_Otto_N=65.9_P=15.7_K=47.4	27.51	15.33	0.557
Experiment_on_fertilization_cv._RS_Otto_N=65.9_P=15.7_K=47.4	50.2	29.16	0.580
Experiment_on_fertilization_cv._RS_Otto_N=65.9_P=15.7_K=47.4	50.44	30.32	0.601
Experiment_on_fertilization_cv._RS_Otto_N=65.9_P=15.7_K=47.4	50.68	30.9	0.609
Experiment_on_fertilization_cv._RS_Otto_N=65.9_P=15.7_K=47.4	50.9	31.15	0.611
Experiment_on_fertilization_cv._RS_Otto_N=69.4_P=109.4_K=67.7	49.85	27.59	0.553
Experiment_on_fertilization_cv._RS_Otto_N=70.7_P=123.5_K=78.5	49.86	27.96	0.560
Experiment_on_fertilization_cv._RS_Otto_N=71.2_P=87.3_K=135.5	49.34	23.51	0.476
Experiment_on_fertilization_cv._RS_Otto_N=71.5_P=130.1_K=47.0	49.84	29.18	0.585
Experiment_on_fertilization_cv._RS_Otto_N=72.7_P=102.2_K=101.8	49.35	31.38	0.635
Experiment_on_fertilization_cv._RS_Otto_N=75.7_P=33.8_K=25.0	49.74	25.78	0.518
Experiment_on_fertilization_cv._RS_Otto_N=77.5_P=106.1_K=90.2	49.32	25.2	0.510
Experiment_on_fertilization_cv._RS_Otto_N=78.2_P=80.4_K=149.8	28.7	15.59	0.543
Experiment_on_fertilization_cv._RS_Otto_N=78.2_P=80.4_K=149.8	48.38	26.49	0.547
Experiment_on_fertilization_cv._RS_Otto_N=78.2_P=80.4_K=149.8	50.02	28.22	0.564
Experiment_on_fertilization_cv._RS_Otto_N=78.2_P=80.4_K=149.8	50.12	27.7	0.552
Experiment_on_fertilization_cv._RS_Otto_N=8.5_P=56.8_K=86.2	49.33	29.01	0.588
Experiment_on_fertilization_cv._RS_Otto_N=82.1_P=79.7_K=135.8	49.8	27.43	0.550
Experiment_on_fertilization_cv._RS_Otto_N=83.4_P=57.0_K=121.1	49.95	27.65	0.553
Experiment_on_fertilization_cv._RS_Otto_N=83.9_P=120.8_K=95.5	49.91	28.99	0.580
Experiment_on_fertilization_cv._RS_Otto_N=84.1_P=34.4_K=21.2	49.94	29.61	0.592
Experiment_on_fertilization_cv._RS_Otto_N=84.9_P=18.8_K=99.7	49.17	28.78	0.585
Experiment_on_fertilization_cv._RS_Otto_N=85.3_P=46.5_K=135.2	49.85	29.58	0.593
Experiment_on_fertilization_cv._RS_Otto_N=86.2_P=131.2_K=52.1	49.61	26.06	0.525
Experiment_on_fertilization_cv._RS_Otto_N=88.8_P=112.7_K=149.5	49.81	28.17	0.565
Experiment_on_fertilization_cv._RS_Otto_N=91.1_P=117.2_K=136.1	49.89	28.94	0.580
Experiment_on_fertilization_cv._RS_Otto_N=91.5_P=22.1_K=14.6	49.56	28	0.564
Experiment_on_fertilization_cv._RS_Otto_N=91.9_P=46.0_K=101.9	49.77	28.29	0.568
Experiment_on_fertilization_cv._RS_Otto_N=92.2_P=57.3_K=123.0	49.6	28.41	0.572
Experiment_on_fertilization_cv._RS_Otto_N=94.7_P=30.5_K=36.0	24.89	14.77	0.593
Experiment_on_fertilization_cv._RS_Otto_N=94.7_P=30.5_K=36.0	49.97	29.87	0.597
Experiment_on_fertilization_cv._RS_Otto_N=94.7_P=30.5_K=36.0	50.31	28	0.556
Experiment_on_fertilization_cv._RS_Otto_N=94.7_P=30.5_K=36.0	50.33	28.39	0.564
Experiment_on_fertilization_cv._RS_Otto_N=94.7_P=30.5_K=36.0	50.4	27.91	0.553
Experiment_on_fertilization_cv._RS_Otto_N=94.7_P=30.5_K=36.0	50.44	30.15	0.597
Experiment_on_fertilization_cv._RS_Otto_N=94.7_P=30.5_K=36.0	50.65	26.8	0.529
Experiment_on_fertilization_cv._RS_Otto_N=94.7_P=30.5_K=36.0	50.67	31.64	0.624
Experiment_on_fertilization_cv._RS_Otto_N=94.7_P=30.5_K=36.0	50.75	30.45	0.6
Experiment_on_fertilization_cv._RS_Otto_N=94.7_P=30.5_K=36.0	50.81	29.36	0.577
Experiment_on_fertilization_cv._RS_Otto_N=94.7_P=30.5_K=36.0	50.98	31.62	0.620
Experiment_on_fertilization_cv._RS_Otto_N=95.6_P=124.4_K=133.5	49.96	27.25	0.545
Experiment_on_fertilization_cv._RS_Otto_N=96.0_P=10.6_K=75.8	49.92	27.8	0.556
Experiment_on_harvest_cv._H1_fruits_dropped_by_the_harvester	20	8	0.4
Experiment_on_harvest_cv._H1_fruits_dropped_by_the_harvester	26	6	0.230
Experiment_on_harvest_cv._H1_fruits_dropped_by_the_harvester	28	12	0.428
Experiment_on_harvest_cv._H1_fruits_dropped_by_the_harvester	32	16	0.5
Experiment_on_harvest_cv._H1_fruits_dropped_by_the_harvester	34	24	0.705
Experiment_on_harvest_cv._H1_fruits_dropped_by_the_harvester	34	18	0.529
Experiment_on_harvest_cv._H1_fruits_dropped_by_the_harvester	40	20	0.5
Experiment_on_harvest_cv._H1_fruits_dropped_by_the_harvester	48	26	0.541
Experiment_on_harvest_cv._H1_fruits_dropped_by_the_harvester	48	24	0.5
Experiment_on_harvest_cv._H1_fruits_dropped_by_the_harvester	64	28	0.437
Experiment_on_harvest_cv._H1_fruits_dropped_by_the_harvester	100	58	0.58
Experiment_on_harvest_cv._H1_fruits_dropped_by_the_harvester	104	54	0.519
Experiment_on_harvest_cv._H1_fruits_shattered_before_harvest	46	30	0.652
Experiment_on_harvest_cv._H1_sample_for_seed_yield_estimation	1000	595	0.595
Experiment_on_harvest_cv._H2_fruits_dropped_by_the_harvester	14	6	0.428
Experiment_on_harvest_cv._H2_fruits_dropped_by_the_harvester	22	12	0.545
Experiment_on_harvest_cv._H2_fruits_dropped_by_the_harvester	32	18	0.562
Experiment_on_harvest_cv._H2_fruits_dropped_by_the_harvester	34	18	0.529
Experiment_on_harvest_cv._H2_fruits_dropped_by_the_harvester	36	18	0.5
Experiment_on_harvest_cv._H2_fruits_dropped_by_the_harvester	36	18	0.5
Experiment_on_harvest_cv._H2_fruits_dropped_by_the_harvester	36	18	0.5
Experiment_on_harvest_cv._H2_fruits_dropped_by_the_harvester	44	24	0.545
Experiment_on_harvest_cv._H2_fruits_dropped_by_the_harvester	48	26	0.541
Experiment_on_harvest_cv._H2_fruits_dropped_by_the_harvester	54	28	0.518
Experiment_on_harvest_cv._H2_fruits_dropped_by_the_harvester	58	30	0.517
Experiment_on_harvest_cv._H2_fruits_dropped_by_the_harvester	94	50	0.531
Experiment_on_harvest_cv._H2_fruits_left_on_the_plant_after_harvesting	16	8	0.5
Experiment_on_harvest_cv._H2_fruits_shattered_before_harvest	78	48	0.615
Experiment_on_harvest_cv._H2_sample_for_seed_yield_estimation	1000	532	0.532
Experiment_on_harvest_cv._H3_fruits_dropped_by_the_harvester	14	6	0.428
Experiment_on_harvest_cv._H3_fruits_dropped_by_the_harvester	14	6	0.428
Experiment_on_harvest_cv._H3_fruits_dropped_by_the_harvester	20	10	0.5
Experiment_on_harvest_cv._H3_fruits_dropped_by_the_harvester	22	12	0.545
Experiment_on_harvest_cv._H3_fruits_dropped_by_the_harvester	28	14	0.5
Experiment_on_harvest_cv._H3_fruits_dropped_by_the_harvester	30	14	0.466
Experiment_on_harvest_cv._H3_fruits_dropped_by_the_harvester	30	16	0.533
Experiment_on_harvest_cv._H3_fruits_dropped_by_the_harvester	42	20	0.476
Experiment_on_harvest_cv._H3_fruits_dropped_by_the_harvester	48	22	0.458
Experiment_on_harvest_cv._H3_fruits_dropped_by_the_harvester	64	34	0.531
Experiment_on_harvest_cv._H3_fruits_dropped_by_the_harvester	66	34	0.515
Experiment_on_harvest_cv._H3_fruits_shattered_before_harvest	32	16	0.5
Experiment_on_harvest_cv._H3_sample_for_seed_yield_estimation	1000	568	0.568
Experiment_on_harvest_cv._H4_fruits_dropped_by_the_harvester	18	8	0.444
Experiment_on_harvest_cv._H4_fruits_dropped_by_the_harvester	30	16	0.533
Experiment_on_harvest_cv._H4_fruits_dropped_by_the_harvester	34	16	0.470
Experiment_on_harvest_cv._H4_fruits_dropped_by_the_harvester	42	20	0.476
Experiment_on_harvest_cv._H4_fruits_dropped_by_the_harvester	42	22	0.523
Experiment_on_harvest_cv._H4_fruits_dropped_by_the_harvester	46	22	0.478
Experiment_on_harvest_cv._H4_fruits_dropped_by_the_harvester	52	22	0.423
Experiment_on_harvest_cv._H4_fruits_dropped_by_the_harvester	62	30	0.483
Experiment_on_harvest_cv._H4_fruits_dropped_by_the_harvester	74	34	0.459
Experiment_on_harvest_cv._H4_fruits_dropped_by_the_harvester	88	50	0.568
Experiment_on_harvest_cv._H4_fruits_dropped_by_the_harvester	92	48	0.521
Experiment_on_harvest_cv._H4_fruits_dropped_by_the_harvester	98	54	0.551
Experiment_on_harvest_cv._H4_fruits_left_on_the_plant_after_harvesting	82	44	0.536
Experiment_on_harvest_cv._H4_fruits_shattered_before_harvest	56	32	0.571
Experiment_on_harvest_cv._H4_sample_for_seed_yield_estimation	1000	576	0.576
Experiment_on_harvest_cv._H5_fruits_dropped_by_the_harvester	22	8	0.363
Experiment_on_harvest_cv._H5_fruits_dropped_by_the_harvester	28	12	0.428
Experiment_on_harvest_cv._H5_fruits_dropped_by_the_harvester	38	26	0.684
Experiment_on_harvest_cv._H5_fruits_dropped_by_the_harvester	40	20	0.5
Experiment_on_harvest_cv._H5_fruits_dropped_by_the_harvester	42	14	0.333
Experiment_on_harvest_cv._H5_fruits_dropped_by_the_harvester	44	20	0.454
Experiment_on_harvest_cv._H5_fruits_dropped_by_the_harvester	48	24	0.5
Experiment_on_harvest_cv._H5_fruits_dropped_by_the_harvester	60	28	0.466
Experiment_on_harvest_cv._H5_fruits_dropped_by_the_harvester	60	32	0.533
Experiment_on_harvest_cv._H5_fruits_dropped_by_the_harvester	62	30	0.483
Experiment_on_harvest_cv._H5_fruits_left_on_the_plant_after_harvesting	498	284	0.570
Experiment_on_harvest_cv._H5_fruits_shattered_before_harvest	38	14	0.368
Experiment_on_harvest_cv._H5_sample_for_seed_yield_estimation	1000	574	0.574
Experiment_on_harvest_cv._RS_Otto_fruits_dropped_by_the_harvester	14	6	0.428
Experiment_on_harvest_cv._RS_Otto_fruits_dropped_by_the_harvester	20	10	0.5
Experiment_on_harvest_cv._RS_Otto_fruits_dropped_by_the_harvester	20	10	0.5
Experiment_on_harvest_cv._RS_Otto_fruits_dropped_by_the_harvester	20	10	0.5
Experiment_on_harvest_cv._RS_Otto_fruits_dropped_by_the_harvester	22	12	0.545
Experiment_on_harvest_cv._RS_Otto_fruits_dropped_by_the_harvester	22	14	0.636
Experiment_on_harvest_cv._RS_Otto_fruits_dropped_by_the_harvester	24	10	0.416
Experiment_on_harvest_cv._RS_Otto_fruits_dropped_by_the_harvester	26	15	0.576
Experiment_on_harvest_cv._RS_Otto_fruits_dropped_by_the_harvester	32	16	0.5
Experiment_on_harvest_cv._RS_Otto_fruits_dropped_by_the_harvester	34	16	0.470
Experiment_on_harvest_cv._RS_Otto_fruits_dropped_by_the_harvester	34	18	0.529
Experiment_on_harvest_cv._RS_Otto_fruits_dropped_by_the_harvester	37	22	0.594
Experiment_on_harvest_cv._RS_Otto_fruits_dropped_by_the_harvester	38	22	0.578
Experiment_on_harvest_cv._RS_Otto_fruits_dropped_by_the_harvester	40	20	0.5
Experiment_on_harvest_cv._RS_Otto_fruits_dropped_by_the_harvester	40	20	0.5
Experiment_on_harvest_cv._RS_Otto_fruits_dropped_by_the_harvester	42	22	0.523
Experiment_on_harvest_cv._RS_Otto_fruits_dropped_by_the_harvester	42	22	0.523
Experiment_on_harvest_cv._RS_Otto_fruits_dropped_by_the_harvester	48	26	0.541
Experiment_on_harvest_cv._RS_Otto_fruits_dropped_by_the_harvester	56	30	0.535
Experiment_on_harvest_cv._RS_Otto_fruits_dropped_by_the_harvester	60	34	0.566
Experiment_on_harvest_cv._RS_Otto_fruits_dropped_by_the_harvester	64	38	0.593
Experiment_on_harvest_cv._RS_Otto_fruits_dropped_by_the_harvester	66	32	0.484
Experiment_on_harvest_cv._RS_Otto_fruits_dropped_by_the_harvester	68	36	0.529
Experiment_on_harvest_cv._RS_Otto_fruits_dropped_by_the_harvester	70	36	0.514
Experiment_on_harvest_cv._RS_Otto_fruits_dropped_by_the_harvester	74	40	0.540
Experiment_on_harvest_cv._RS_Otto_fruits_dropped_by_the_harvester	78	42	0.538
Experiment_on_harvest_cv._RS_Otto_fruits_dropped_by_the_harvester	78	44	0.564
Experiment_on_harvest_cv._RS_Otto_fruits_dropped_by_the_harvester	80	44	0.55
Experiment_on_harvest_cv._RS_Otto_fruits_dropped_by_the_harvester	80	42	0.525
Experiment_on_harvest_cv._RS_Otto_fruits_dropped_by_the_harvester	84	46	0.547
Experiment_on_harvest_cv._RS_Otto_fruits_dropped_by_the_harvester	88	48	0.545
Experiment_on_harvest_cv._RS_Otto_fruits_dropped_by_the_harvester	100	54	0.54
Experiment_on_harvest_cv._RS_Otto_fruits_dropped_by_the_harvester	104	52	0.5
Experiment_on_harvest_cv._RS_Otto_fruits_dropped_by_the_harvester	104	54	0.519
Experiment_on_harvest_cv._RS_Otto_fruits_dropped_by_the_harvester	122	72	0.590
Experiment_on_harvest_cv._RS_Otto_fruits_left_on_the_plant_after_harvesting	14	8	0.571
Experiment_on_harvest_cv._RS_Otto_fruits_left_on_the_plant_after_harvesting	336	172	0.511
Experiment_on_harvest_cv._RS_Otto_fruits_left_on_the_plant_after_harvesting	29.06	18.31	0.630
Experiment_on_harvest_cv._RS_Otto_fruits_left_on_the_plant_after_harvesting	34.24	24.25	0.708
Experiment_on_harvest_cv._RS_Otto_fruits_left_on_the_plant_after_harvesting	37.54	25.16	0.670
Experiment_on_harvest_cv._RS_Otto_fruits_left_on_the_plant_after_harvesting	41.29	26.37	0.638
Experiment_on_harvest_cv._RS_Otto_fruits_left_on_the_plant_after_harvesting	43.86	25.43	0.579
Experiment_on_harvest_cv._RS_Otto_fruits_left_on_the_plant_after_harvesting	44.05	30.75	0.698
Experiment_on_harvest_cv._RS_Otto_fruits_left_on_the_plant_after_harvesting	44.27	29.31	0.662
Experiment_on_harvest_cv._RS_Otto_fruits_left_on_the_plant_after_harvesting	48.09	32.46	0.674
Experiment_on_harvest_cv._RS_Otto_fruits_left_on_the_plant_after_harvesting	50.17	32.02	0.638
Experiment_on_harvest_cv._RS_Otto_fruits_left_on_the_plant_after_harvesting	50.64	35.87	0.708
Experiment_on_harvest_cv._RS_Otto_fruits_left_on_the_plant_after_harvesting	51.39	34.58	0.672
Experiment_on_harvest_cv._RS_Otto_fruits_shattered_before_harvest	88	60	0.681
Experiment_on_harvest_cv._RS_Otto_sample_for_seed_yield_estimation	1000	536	0.536
Experiment_on_harvest_cv._RS_Otto_sample_for_seed_yield_estimation	43.98	21.59	0.491
Experiment_on_harvest_cv._RS_Otto_sample_for_seed_yield_estimation	50.04	24.64	0.492
Experiment_on_harvest_cv._RS_Otto_sample_for_seed_yield_estimation	50.14	24.95	0.497
Experiment_on_harvest_cv._RS_Otto_sample_for_seed_yield_estimation	50.33	23.3	0.462
Experiment_on_harvest_cv._RS_Otto_sample_for_seed_yield_estimation	50.43	23.06	0.457
Experiment_on_harvest_cv._RS_Otto_sample_for_seed_yield_estimation	50.54	24.43	0.483
Experiment_on_harvest_cv._RS_Otto_sample_for_seed_yield_estimation	50.56	27.45	0.542
Experiment_on_harvest_cv._RS_Otto_sample_for_seed_yield_estimation	50.59	26.51	0.524
Experiment_on_harvest_cv._RS_Otto_sample_for_seed_yield_estimation	50.61	25.12	0.496
Experiment_on_harvest_cv._RS_Otto_sample_for_seed_yield_estimation	50.61	28	0.553
Experiment_on_harvest_cv._RS_Otto_sample_for_seed_yield_estimation	50.72	27.79	0.547
Experiment_on_harvest_cv._RS_Otto_sample_for_seed_yield_estimation	50.76	27.46	0.540
Experiment_on_harvest_cv._RS_Otto_sample_for_seed_yield_estimation	50.78	25.2	0.496
Experiment_on_harvest_cv._RS_Otto_sample_for_seed_yield_estimation	50.82	25.07	0.493
Experiment_on_harvest_cv._RS_Otto_sample_for_seed_yield_estimation	50.89	27.63	0.543
Experiment_on_harvest_cv._RS_Otto_sample_for_seed_yield_estimation	51.1	25.88	0.506
Experiment_on_harvest_cv._RS_Otto_sample_for_seed_yield_estimation	51.15	28.95	0.566
Experiment_on_harvest_cv._RS_Otto_sample_for_seed_yield_estimation	51.23	26.64	0.520
Experiment_on_harvest_cv._RS_Otto_sample_for_seed_yield_estimation	51.26	23.05	0.449
Experiment_on_harvest_cv._RS_Otto_sample_for_seed_yield_estimation	51.36	27.46	0.534
Experiment_on_harvest_cv._RS_Otto_sample_for_seed_yield_estimation	51.5	26.5	0.514
Experiment_on_harvest_cv._RS_Otto_sample_for_seed_yield_estimation	51.59	27.93	0.541
Experiment_on_harvest_cv._RS_Otto_sample_for_seed_yield_estimation	51.94	27.57	0.530
Experiment_on_plant_growth_regulator_dose_0_(control_treatment)	49.35	27.19	0.550
Experiment_on_plant_growth_regulator_dose_0_(control_treatment)	49.43	29.94	0.605
Experiment_on_plant_growth_regulator_dose_0_(control_treatment)	49.58	25.1	0.506
Experiment_on_plant_growth_regulator_dose_0_(control_treatment)	49.67	28.71	0.578
Experiment_on_plant_growth_regulator_dose_0_(control_treatment)	49.73	29.62	0.595
Experiment_on_plant_growth_regulator_dose_0_(control_treatment)	49.83	24.42	0.490
Experiment_on_plant_growth_regulator_dose_0_(control_treatment)	49.89	22.39	0.448
Experiment_on_plant_growth_regulator_dose_0_(control_treatment)	49.91	29.58	0.592
Experiment_on_plant_growth_regulator_dose_0_(control_treatment)	49.95	28.47	0.569
Experiment_on_plant_growth_regulator_dose_0_(control_treatment)	50.01	25.12	0.502
Experiment_on_plant_growth_regulator_dose_0_(control_treatment)	50.86	26.71	0.525
Experiment_on_plant_growth_regulator_dose_1.2_kg/ha_trinexapac-ethyl	26.88	16.28	0.605
Experiment_on_plant_growth_regulator_dose_1.2_kg/ha_trinexapac-ethyl	40.04	21.31	0.532
Experiment_on_plant_growth_regulator_dose_1.2_kg/ha_trinexapac-ethyl	42.74	25.03	0.585
Experiment_on_plant_growth_regulator_dose_1.2_kg/ha_trinexapac-ethyl	49.23	29.19	0.592
Experiment_on_plant_growth_regulator_dose_1.2_kg/ha_trinexapac-ethyl	49.4	30.03	0.607
Experiment_on_plant_growth_regulator_dose_1.2_kg/ha_trinexapac-ethyl	49.6	30	0.604
Experiment_on_plant_growth_regulator_dose_1.2_kg/ha_trinexapac-ethyl	49.61	28.68	0.578
Experiment_on_plant_growth_regulator_dose_1.2_kg/ha_trinexapac-ethyl	49.61	28	0.564
Experiment_on_plant_growth_regulator_dose_1.2_kg/ha_trinexapac-ethyl	49.7	24.33	0.489
Experiment_on_plant_growth_regulator_dose_1.2_kg/ha_trinexapac-ethyl	50.03	30.4	0.607
Experiment_on_plant_growth_regulator_dose_1.2_kg/ha_trinexapac-ethyl	50.1	29.68	0.592
Experiment_on_plant_growth_regulator_dose_1.2_kg/ha_trinexapac-ethyl	50.16	23.72	0.472
Experiment_on_plant_growth_regulator_dose_1.2_kg/ha_trinexapac-ethyl	50.17	27.69	0.551
Experiment_on_plant_growth_regulator_dose_1.2_kg/ha_trinexapac-ethyl	50.18	29.53	0.588
Experiment_on_plant_growth_regulator_dose_1.2_kg/ha_trinexapac-ethyl	50.3	30.62	0.608
Experiment_on_plant_growth_regulator_dose_1.2_kg/ha_trinexapac-ethyl	50.35	21.85	0.433
Experiment_on_plant_growth_regulator_dose_1.2_kg/ha_trinexapac-ethyl	50.38	29.33	0.582
Experiment_on_plant_growth_regulator_dose_1.2_kg/ha_trinexapac-ethyl	50.43	31.33	0.621
Experiment_on_plant_growth_regulator_dose_1.2_kg/ha_trinexapac-ethyl	50.46	32.2	0.638
Experiment_on_plant_growth_regulator_dose_1.2_kg/ha_trinexapac-ethyl	50.54	30.78	0.609
Experiment_on_plant_growth_regulator_dose_1.2_kg/ha_trinexapac-ethyl	50.55	25.58	0.506
Experiment_on_plant_growth_regulator_dose_1.2_kg/ha_trinexapac-ethyl	50.57	30.66	0.606
Experiment_on_plant_growth_regulator_dose_1.2_kg/ha_trinexapac-ethyl	50.61	28.31	0.559
Experiment_on_plant_growth_regulator_dose_1.2_kg/ha_trinexapac-ethyl	50.63	32.26	0.637
Experiment_on_plant_growth_regulator_dose_1.2_kg/ha_trinexapac-ethyl	50.68	30.17	0.595
Experiment_on_plant_growth_regulator_dose_1.2_kg/ha_trinexapac-ethyl	50.73	31.87	0.628
Experiment_on_plant_growth_regulator_dose_1.2_kg/ha_trinexapac-ethyl	50.74	29.09	0.573
Experiment_on_plant_growth_regulator_dose_1.2_kg/ha_trinexapac-ethyl	50.79	29.82	0.587
Experiment_on_plant_growth_regulator_dose_1.2_kg/ha_trinexapac-ethyl	50.87	32.68	0.642
Experiment_on_plant_growth_regulator_dose_1.2_kg/ha_trinexapac-ethyl	50.88	32.38	0.636
Experiment_on_plant_growth_regulator_dose_1.2_kg/ha_trinexapac-ethyl	50.9	29.92	0.587
Experiment_on_plant_growth_regulator_dose_1.2_kg/ha_trinexapac-ethyl	50.91	31.02	0.609
Experiment_on_plant_growth_regulator_dose_1.2_kg/ha_trinexapac-ethyl	50.93	28.45	0.558
Experiment_on_plant_growth_regulator_dose_1.2_kg/ha_trinexapac-ethyl	50.96	28.52	0.559
Experiment_on_plant_growth_regulator_dose_1.2_kg/ha_trinexapac-ethyl	52.2	25.97	0.497
Experiment_on_plant_growth_regulator_dose_1.8_kg/ha_trinexapac-ethyl	45.02	26.39	0.586
Experiment_on_plant_growth_regulator_dose_1.8_kg/ha_trinexapac-ethyl	49.15	23.45	0.477
Experiment_on_plant_growth_regulator_dose_1.8_kg/ha_trinexapac-ethyl	49.49	28.31	0.572
Experiment_on_plant_growth_regulator_dose_1.8_kg/ha_trinexapac-ethyl	49.72	27.74	0.557
Experiment_on_plant_growth_regulator_dose_1.8_kg/ha_trinexapac-ethyl	49.74	29.52	0.593
Experiment_on_plant_growth_regulator_dose_1.8_kg/ha_trinexapac-ethyl	49.74	24.9	0.500
Experiment_on_plant_growth_regulator_dose_1.8_kg/ha_trinexapac-ethyl	49.87	27.82	0.557
Experiment_on_plant_growth_regulator_dose_1.8_kg/ha_trinexapac-ethyl	49.88	29.28	0.587
Experiment_on_plant_growth_regulator_dose_1.8_kg/ha_trinexapac-ethyl	49.98	27.64	0.553
Experiment_on_plant_growth_regulator_dose_1.8_kg/ha_trinexapac-ethyl	50.02	30.89	0.617
Experiment_on_plant_growth_regulator_dose_1.8_kg/ha_trinexapac-ethyl	50.1	30.57	0.610
Experiment_on_plant_growth_regulator_dose_1.8_kg/ha_trinexapac-ethyl	50.11	29.87	0.596
Experiment_on_plant_growth_regulator_dose_1.8_kg/ha_trinexapac-ethyl	50.11	31.03	0.619
Experiment_on_plant_growth_regulator_dose_1.8_kg/ha_trinexapac-ethyl	50.35	32.16	0.638
Experiment_on_plant_growth_regulator_dose_1.8_kg/ha_trinexapac-ethyl	50.42	29.45	0.584
Experiment_on_plant_growth_regulator_dose_1.8_kg/ha_trinexapac-ethyl	50.48	30.95	0.613
Experiment_on_plant_growth_regulator_dose_1.8_kg/ha_trinexapac-ethyl	50.53	31.95	0.632
Experiment_on_plant_growth_regulator_dose_1.8_kg/ha_trinexapac-ethyl	50.54	32.08	0.634
Experiment_on_plant_growth_regulator_dose_1.8_kg/ha_trinexapac-ethyl	50.62	30.42	0.600
Experiment_on_plant_growth_regulator_dose_1.8_kg/ha_trinexapac-ethyl	50.85	32.08	0.630
Experiment_on_plant_growth_regulator_dose_2.4_kg/ha_trinexapac-ethyl	28.11	14.97	0.532
Experiment_on_plant_growth_regulator_dose_2.4_kg/ha_trinexapac-ethyl	42.17	22.71	0.538
Experiment_on_plant_growth_regulator_dose_2.4_kg/ha_trinexapac-ethyl	49.05	25.95	0.529
Experiment_on_plant_growth_regulator_dose_2.4_kg/ha_trinexapac-ethyl	49.44	27.69	0.560
Experiment_on_plant_growth_regulator_dose_2.4_kg/ha_trinexapac-ethyl	49.58	24.91	0.502
Experiment_on_plant_growth_regulator_dose_2.4_kg/ha_trinexapac-ethyl	49.71	28.34	0.570
Experiment_on_plant_growth_regulator_dose_2.4_kg/ha_trinexapac-ethyl	49.73	29.44	0.591
Experiment_on_plant_growth_regulator_dose_2.4_kg/ha_trinexapac-ethyl	49.74	23.37	0.469
Experiment_on_plant_growth_regulator_dose_2.4_kg/ha_trinexapac-ethyl	49.79	26.95	0.541
Experiment_on_plant_growth_regulator_dose_2.4_kg/ha_trinexapac-ethyl	50.01	24.66	0.493
Experiment_on_plant_growth_regulator_dose_2.4_kg/ha_trinexapac-ethyl	50.11	26.7	0.532
Experiment_on_plant_growth_regulator_dose_2.4_kg/ha_trinexapac-ethyl	50.28	29.95	0.595
Experiment_on_plant_growth_regulator_dose_2.4_kg/ha_trinexapac-ethyl	50.3	29.75	0.591
Experiment_on_plant_growth_regulator_dose_2.4_kg/ha_trinexapac-ethyl	50.4	28.59	0.567
Experiment_on_plant_growth_regulator_dose_2.4_kg/ha_trinexapac-ethyl	50.44	28.9	0.572
Experiment_on_plant_growth_regulator_dose_2.4_kg/ha_trinexapac-ethyl	50.5	29.09	0.576
Experiment_on_plant_growth_regulator_dose_2.4_kg/ha_trinexapac-ethyl	50.6	30.07	0.594
Experiment_on_plant_growth_regulator_dose_2.4_kg/ha_trinexapac-ethyl	50.63	30.02	0.592
Experiment_on_plant_growth_regulator_dose_2.4_kg/ha_trinexapac-ethyl	50.7	30.58	0.603
Experiment_on_plant_growth_regulator_dose_2.4_kg/ha_trinexapac-ethyl	50.76	29.73	0.585
Experiment_on_plant_growth_regulator_dose_2.4_kg/ha_trinexapac-ethyl	50.78	28.41	0.559
Experiment_on_plant_growth_regulator_dose_2.4_kg/ha_trinexapac-ethyl	50.85	28.24	0.555
Experiment_on_plant_growth_regulator_dose_2.4_kg/ha_trinexapac-ethyl	50.86	30.12	0.592
Experiment_on_plant_growth_regulator_dose_2.4_kg/ha_trinexapac-ethyl	50.96	29.7	0.582
Experiment_on_plant_growth_regulator_dose_3.0_kg/ha_trinexapac-ethyl	13.78	7.53	0.546
Experiment_on_plant_growth_regulator_dose_3.0_kg/ha_trinexapac-ethyl	18.96	10.26	0.541
Experiment_on_plant_growth_regulator_dose_3.0_kg/ha_trinexapac-ethyl	48.93	23.64	0.483
Experiment_on_plant_growth_regulator_dose_3.0_kg/ha_trinexapac-ethyl	49.45	23.78	0.480
Experiment_on_plant_growth_regulator_dose_3.0_kg/ha_trinexapac-ethyl	49.48	28	0.565
Experiment_on_plant_growth_regulator_dose_3.0_kg/ha_trinexapac-ethyl	49.5	30.69	0.62
Experiment_on_plant_growth_regulator_dose_3.0_kg/ha_trinexapac-ethyl	49.51	27.14	0.548
Experiment_on_plant_growth_regulator_dose_3.0_kg/ha_trinexapac-ethyl	49.59	23.59	0.475
Experiment_on_plant_growth_regulator_dose_3.0_kg/ha_trinexapac-ethyl	49.75	26.46	0.531
Experiment_on_plant_growth_regulator_dose_3.0_kg/ha_trinexapac-ethyl	49.81	28.64	0.574
Experiment_on_plant_growth_regulator_dose_3.0_kg/ha_trinexapac-ethyl	49.87	29.29	0.587
Experiment_on_plant_growth_regulator_dose_3.0_kg/ha_trinexapac-ethyl	50.03	28.02	0.560
Experiment_on_plant_growth_regulator_dose_3.0_kg/ha_trinexapac-ethyl	50.05	29.75	0.594
Experiment_on_plant_growth_regulator_dose_3.0_kg/ha_trinexapac-ethyl	50.19	27.67	0.551
Experiment_on_plant_growth_regulator_dose_3.0_kg/ha_trinexapac-ethyl	50.23	26.9	0.535
Experiment_on_plant_growth_regulator_dose_3.0_kg/ha_trinexapac-ethyl	50.31	32.21	0.640
Experiment_on_plant_growth_regulator_dose_3.0_kg/ha_trinexapac-ethyl	50.39	26.08	0.517
Experiment_on_plant_growth_regulator_dose_3.0_kg/ha_trinexapac-ethyl	50.47	31.26	0.619
Experiment_on_plant_growth_regulator_dose_3.0_kg/ha_trinexapac-ethyl	50.47	29.35	0.581
Experiment_on_plant_growth_regulator_dose_3.0_kg/ha_trinexapac-ethyl	50.5	31.02	0.614
Experiment_on_plant_growth_regulator_dose_3.0_kg/ha_trinexapac-ethyl	50.51	26.66	0.527
Experiment_on_plant_growth_regulator_dose_3.0_kg/ha_trinexapac-ethyl	50.64	31.48	0.621
Experiment_on_plant_growth_regulator_dose_3.0_kg/ha_trinexapac-ethyl	50.7	30.49	0.601
Experiment_on_plant_growth_regulator_dose_3.0_kg/ha_trinexapac-ethyl	50.72	28.56	0.563
Experiment_on_plant_growth_regulator_dose_3.0_kg/ha_trinexapac-ethyl	50.77	27.68	0.545
Experiment_on_plant_growth_regulator_dose_3.0_kg/ha_trinexapac-ethyl	50.78	28.45	0.560
Experiment_on_plant_growth_regulator_dose_3.0_kg/ha_trinexapac-ethyl	50.83	29.22	0.574
Experiment_on_plant_growth_regulator_dose_3.0_kg/ha_trinexapac-ethyl	50.84	28.04	0.551
Experiment_on_plant_growth_regulator_dose_3.0_kg/ha_trinexapac-ethyl	50.85	28.28	0.556
Experiment_on_plant_growth_regulator_dose_3.0_kg/ha_trinexapac-ethyl	50.85	28.99	0.570
Experiment_on_plant_growth_regulator_dose_3.0_kg/ha_trinexapac-ethyl	50.86	31.01	0.609
Experiment_on_plant_growth_regulator_dose_3.0_kg/ha_trinexapac-ethyl	50.87	31.94	0.627
Experiment_on_plant_growth_regulator_dose_3.0_kg/ha_trinexapac-ethyl	50.94	25.85	0.507
Experiment_on_plant_growth_regulator_dose_3.0_kg/ha_trinexapac-ethyl	50.95	28.38	0.557
Experiment_on_plant_growth_regulator_dose_3.0_kg/ha_trinexapac-ethyl	50.96	29.92	0.587
Plants_selected_for_fast_germination_cv._BRS_Energia_S3P1	49.37	15.2	0.307
Plants_selected_for_fast_germination_cv._BRS_Energia_S3P10	28.78	10.47	0.363
Plants_selected_for_fast_germination_cv._BRS_Energia_S3P2	15.32	6.83	0.445
Plants_selected_for_fast_germination_cv._BRS_Energia_S3P2	38.3	15.8	0.412
Plants_selected_for_fast_germination_cv._BRS_Energia_S3P3	51	14	0.274
Plants_selected_for_fast_germination_cv._BRS_Energia_S3P3	34.35	15.47	0.450
Plants_selected_for_fast_germination_cv._BRS_Energia_S3P3	50.51	22.28	0.441
Plants_selected_for_fast_germination_cv._BRS_Energia_S3P3	50.57	24.39	0.482
Plants_selected_for_fast_germination_cv._BRS_Energia_S3P3	50.67	26.61	0.525
Plants_selected_for_fast_germination_cv._BRS_Energia_S3P3	50.69	21.14	0.417
Plants_selected_for_fast_germination_cv._BRS_Energia_S3P4	39.69	21.13	0.532
Plants_selected_for_fast_germination_cv._BRS_Energia_S3P4	50.35	22.62	0.449
Plants_selected_for_fast_germination_cv._BRS_Energia_S3P4	50.73	23.53	0.463
Plants_selected_for_fast_germination_cv._BRS_Energia_S3P4	50.82	26.78	0.526
Plants_selected_for_fast_germination_cv._BRS_Energia_S3P4	50.92	26.11	0.512
Plants_selected_for_fast_germination_cv._BRS_Energia_S3P4	50.96	21.42	0.420
Plants_selected_for_fast_germination_cv._BRS_Energia_S3P5	40.24	21.76	0.540
Plants_selected_for_fast_germination_cv._BRS_Energia_S3P5	50.22	26.45	0.526
Plants_selected_for_fast_germination_cv._BRS_Energia_S3P5	50.34	22.51	0.447
Plants_selected_for_fast_germination_cv._BRS_Energia_S3P5	50.39	20.54	0.407
Plants_selected_for_fast_germination_cv._BRS_Energia_S3P5	50.4	23.9	0.474
Plants_selected_for_fast_germination_cv._BRS_Energia_S3P5	50.59	28.6	0.565
Plants_selected_for_fast_germination_cv._BRS_Energia_S3P5	50.68	24.68	0.486
Plants_selected_for_fast_germination_cv._BRS_Energia_S3P5	50.85	25.41	0.499
Plants_selected_for_fast_germination_cv._BRS_Energia_S3P6	42.78	15.02	0.351
Plants_selected_for_fast_germination_cv._BRS_Energia_S3P6	50.16	24.78	0.494
Plants_selected_for_fast_germination_cv._BRS_Energia_S3P6	50.27	23.45	0.466
Plants_selected_for_fast_germination_cv._BRS_Energia_S3P6	50.57	24.79	0.490
Plants_selected_for_fast_germination_cv._BRS_Energia_S3P6	50.68	24.18	0.477
Plants_selected_for_fast_germination_cv._BRS_Energia_S3P8	43.86	25.34	0.577
Plants_selected_for_fast_germination_cv._BRS_Energia_S3P8	50.03	29.58	0.591
Plants_selected_for_fast_germination_cv._BRS_Energia_S3P8	50.24	30.6	0.609
Plants_selected_for_fast_germination_cv._BRS_Energia_S3P8	50.52	32.5	0.643
Plants_selected_for_fast_germination_cv._BRS_Energia_S3P8	50.76	30.16	0.594
Plants_selected_for_fast_germination_cv._BRS_Energia_S3P9	28.21	7.31	0.259
Variety_trial_cv._AG_IMA	15	9.33	0.622
Variety_trial_cv._AG_IMA	41.85	24.84	0.593
Variety_trial_cv._AG_IMA	49.52	23.67	0.477
Variety_trial_cv._AG_IMA	49.87	29.65	0.594
Variety_trial_cv._AG_IMA	50.05	26.34	0.526
Variety_trial_cv._AG_IMA	50.08	26.62	0.531
Variety_trial_cv._AG_IMA	50.09	30.81	0.615
Variety_trial_cv._AG_IMA	50.28	27.19	0.540
Variety_trial_cv._AG_IMA	50.35	30.7	0.609
Variety_trial_cv._AG_IMA	50.42	28.34	0.562
Variety_trial_cv._AG_IMA	50.45	30.64	0.607
Variety_trial_cv._AG_IMA	50.48	29.18	0.578
Variety_trial_cv._AG_IMA	50.48	30.9	0.612
Variety_trial_cv._AG_IMA	50.52	29.56	0.585
Variety_trial_cv._AG_IMA	50.58	32	0.632
Variety_trial_cv._AG_IMA	50.75	27.02	0.532
Variety_trial_cv._AG_IMA	50.76	30.49	0.600
Variety_trial_cv._AG_IMA	50.82	30.04	0.591
Variety_trial_cv._AG_IMA	50.85	25.67	0.504
Variety_trial_cv._AG_IMA	50.86	26.48	0.520
Variety_trial_cv._AG_IMA	50.86	30.3	0.595
Variety_trial_cv._AG_IMA	60.85	33.53	0.551
Variety_trial_cv._AKB_02	13	7.81	0.600
Variety_trial_cv._AKB_02	43.51	22.26	0.511
Variety_trial_cv._AKB_02	49.01	26.69	0.544
Variety_trial_cv._AKB_02	49.65	27.88	0.561
Variety_trial_cv._AKB_02	50.27	28.14	0.559
Variety_trial_cv._AKB_02	50.31	30.71	0.610
Variety_trial_cv._AKB_02	50.38	29.47	0.584
Variety_trial_cv._AKB_02	50.51	25.86	0.511
Variety_trial_cv._AKB_02	50.51	28.17	0.557
Variety_trial_cv._AKB_02	50.92	30.38	0.596
Variety_trial_cv._AKB_02	50.99	27.65	0.542
Variety_trial_cv._RS_Otto	40.33	24.32	0.603
Variety_trial_cv._RS_Otto	48.01	31.52	0.656
Variety_trial_cv._RS_Otto	49.45	29.58	0.598
Variety_trial_cv._RS_Otto	50.07	29.66	0.592
Variety_trial_cv._RS_Otto	50.44	29.74	0.589
Variety_trial_cv._RS_Otto	50.47	28.47	0.564
Variety_trial_cv._RS_Otto	50.53	27.48	0.543
Variety_trial_cv._RS_Otto	50.57	28.77	0.568
Variety_trial_cv._RS_Otto	50.71	29	0.571
Variety_trial_cv._RS_Otto	50.71	31.63	0.623
Variety_trial_cv._RS_Otto	50.91	29.93	0.587
Variety_trial_cv._Tamar	23.03	13.75	0.597
Variety_trial_cv._Tamar	45.61	29.99	0.657
Variety_trial_cv._Tamar	49.24	30.17	0.612
Variety_trial_cv._Tamar	49.79	27.2	0.546
Variety_trial_cv._Tamar	50.2	29.97	0.597
Variety_trial_cv._Tamar	50.37	29.57	0.587
Variety_trial_cv._Tamar	50.42	30.47	0.604
Variety_trial_cv._Tamar	50.44	32.56	0.645
Variety_trial_cv._Tamar	50.48	30.42	0.602
Variety_trial_cv._Tamar	50.52	31.8	0.629
Variety_trial_cv._Tamar	50.6	32.6	0.644
Variety_trial_cv._Tamar	50.61	32.3	0.638
Variety_trial_cv._Tamar	50.7	32.1	0.633
Variety_trial_cv._Tamar	50.76	34.00	0.669
